# Supplementary material for: NBS-Encoding Genes in Brassica napus Evolved Rapidly After Allopolyploidization and Co-localize With Known Disease Resistance Loci
Source: Front Plant Sci. 2019 Jan 30;10:26. doi: 10.3389/fpls.2019.00026 (PMC6363714; doi:10.3389/fpls.2019.00026)
Supplement: Supplementary file 2 [file Data_Sheet_2.xls]

## Sheet: Table S1
Table S1 The fragments per kilobase of exon model per million mapped reads (FPKM) for the the identified NBS-encoding genes
Gene ID	Root	Stem	Leaf	Flower	Seed
Bra027866	0.035	5.655	38.104	7.11	0.055
Bra005273	0.104	0	0.01	0.088	0.311
Bra005277	0	0.056	0.843	0.12	0
Bra013213	0.368	0.834	0.331	2.423	0.74
Bra014241	0.126	0.616	0.47	0.353	0.111
Bra016781	1.073	1.178	0.817	1.312	0.42
Bra018448	1.312	1.203	2.511	1.343	0.265
Bra036045	1.616	0.206	0.027	0.111	0.313
Bra036054	7.589	4.696	5.982	0.279	1.184
Bra036206	0.419	0.982	0.649	0.081	0.575
Bra036845	18.131	16.949	22.415	3.643	4.738
Bra037448	3.638	0.559	0.02	0.215	0.122
Bra037451	8.46	8.72	6.852	4.347	4.608
Bra040841	1.052	1.698	0.974	2.002	0.903
Bra040891	0	0	0	0	0
Bra037139	8.753	0.746	1.558	0.404	0.318
Bra034631	0.359	0	0.031	0.041	0
Bra037453	4.424	7.733	7.488	6.984	4.132
Bra000758	3.126	2.898	1.524	4.25	3.804
Bra005270	0.346	0.102	0.043	0.136	0.323
Bra005271	0.253	0.097	0.007	0.187	0.088
Bra005278	1.196	0.538	0.585	0.147	1.253
Bra008977	0.595	0	0	0	0
Bra009434	15.852	31.293	29.857	24.584	10.383
Bra011432	10.869	40.168	17.777	1.454	3.35
Bra012114	0	0	0	0	0.144
Bra012116	0.522	0.31	0.182	0.049	0
Bra013134	2.452	0.179	0.097	0	0.113
Bra013372	1.613	1.194	2.787	1.928	0.088
Bra013373	4.708	5.17	3.902	1.324	0
Bra018196	1.813	8.23	5.473	0.625	0.929
Bra018198	0	0	0	0	0
Bra018810	0.357	0.313	0.042	0.326	2.533
Bra018980	0.286	0	0.027	0	0
Bra019305	1.427	2.831	0.609	1.173	0
Bra019413	1.97	1.691	0.915	0.753	1.247
Bra020568	6.753	2.442	2.45	3.222	1.939
Bra021130	0.272	0.09	0.099	0.291	0
Bra021980	51.859	37.809	37.793	22.904	12.88
Bra025956	0	0	0	0	0
Bra026368	0.2	0.663	6.795	0.222	0
Bra026923	1.267	2.714	2.437	2.914	1.094
Bra026924	0	1.705	5.002	1.423	0.367
Bra027333	1.581	3.002	3.349	2.947	1.215
Bra027834	1.281	0.346	0.271	0.11	0.104
Bra029405	4.481	5.184	4.42	3.175	1.356
Bra034556	17.708	4.15	9.144	4.817	7.4
Bra036053	0	0	0	0	0
Bra037123	1.163	0	0.023	0	0
Bra040208	0.358	1.303	0.83	0.511	0.334
Bra017572	2.162	0.076	0.084	0	0
Bra035424	2.293	1.577	1.934	0.323	0.401
Bra027843	0	0	0	0	0
Bra040843	0.092	0.025	0.026	0.167	0.079
Bra025290	0.603	1.612	1.138	1.199	2.033
Bra021956	0.015	0	0	0	0
Bra023710	0.727	0.582	0.044	0.061	0.26
Bra035103	9.176	8.949	11.793	3.407	0.127
Bra021957	0.046	0	0	0	0
Bra033939	0	0	0	0	0
Bra016311	0.123	0.049	0.053	0.027	0
Bra022035	0	0.104	0.377	0.152	0.323
Bra030997	0.136	1.651	1.015	0.094	0
Bra027774	0.856	0	0	0	0
Bra006487	0.731	0.792	0.564	1.129	1.494
Bra016027	0.048	0	0	0	0
Bra025467	1.566	0.4	0.307	0.564	0.659
Bra030994	2.128	0.09	0.024	0	0
Bra009141	0.154	0.031	0.067	0	0.097
Bra023648	1.617	0	0	0	0
Bra023649	1.188	0	0	0	0
Bra040210	12.165	5.508	2.825	1.77	0.972
Bra017544	0.034	0	0	0	0.126
Bra020693	0	0	0	0	0
Bra024652	4.309	2.102	1.479	4.182	0.843
Bra003866	25.25	14.638	9.947	0.94	3.995
Bra036432	0.274	0	0	0	0
Bra008056	2.191	1.118	2.551	65.838	3.572
Bra016314	4.507	0.841	0.206	2.489	1.196
Bra003863	0.021	0.027	0.215	0.209	0
Bra008053	0.04	0.246	10.14	0.421	0
Bra010590	5.599	0.165	0.153	0.625	0.261
Bra003864	30.67	16.884	28.427	0.64	0.389
Bra016029	1.971	4.141	1.086	0.832	0
Bra023646	4.213	5.211	6.174	3.367	6.435
Bra008060	1.615	0.672	0.343	1.289	0.974
Bra032996	0.02	0	0	0.177	0
Bra023350	2.838	2.078	1.065	1.84	1.661
Bra019409	3.044	2.165	1.258	0.532	0.641
Bra030995	7.725	0.175	0.039	0.077	0.109
Bra023631	0.491	1.975	4.607	0.888	0.385
Bra008055	5.757	6.034	38.021	94.729	2.128
Bra031482	0.149	0.328	0.825	0.622	0.368
Bra018245	0.994	0.21	0.272	0	0.12
Bra030778	0.06	5.717	9.759	2.404	0
Bra002495	0.402	0.335	0.173	0.041	0.176
Bra018834	1.763	5.107	10.181	7.037	2.86
Bra036995	0.301	1.391	1.765	0.594	0.06
Bra018863	0.213	0.289	5.373	1.414	0.304
Bra026977	0.593	0.277	0.454	0.123	0.058
Bra026978	0.106	0.33	1.17	0.573	0
Bra016782	0	0.498	3.983	1.826	0.845
Bra026094	21.439	27.688	10.595	22.845	32.512
Bra027097	0	0.025	0.042	0	0
Bra030779	0.848	0	0	0.044	0.124
Bra015597	0.983	3.523	3.501	1.578	1.875
Bra019752	1.056	0	0	0	0
Bra026979	0.675	0.784	0.511	0.835	0.507
Bra018804	10.172	10.313	13.244	5.865	2.952
Bra026985	1.385	3.231	3.27	2.994	0.202
Bra006095	0.198	0.134	0.161	0	0
Bra027122	0.28	0.019	0	0	0
Bra019755	0.216	0.228	0.042	0.17	0.301
Bra019063	0.456	0.4	0.229	0.358	0.558
Bra018835	1.093	0.234	0.667	0.26	0.184
Bra013947	0.383	0.809	0.442	0.321	0.512
Bra026682	1.912	3.238	1.198	1.048	0.62
Bra016785	0.539	3.789	6.348	0.408	0
Bra019754	0.661	0	0	0.041	0.058
Bra027332	1.784	3.432	3.088	2.49	2.159
Bra022036	0.005	0.073	0.255	0	0
Bra029454	0.009	0	0	0	0
Bra009882	1.822	11.708	14.857	0.401	0.759
Bra029432	1.925	1.182	0.361	0.126	0.045
Bra010588	0.507	0.641	0.795	1.122	0.488
Bra027598	1.352	2.237	1.265	2.441	1.319
Bra036417	1.544	5.364	3.991	5.285	1.402
Bra036790	1.779	1.863	1.349	2.309	1.659
Bra027780	1.423	0.155	0.053	0	0
Bra023671	1.443	0.97	0.948	1.045	0.363
Bra025493	0.374	2.016	1.691	0.223	0.09
Bra022034	3.282	0.65	0.502	0.033	0.094
Bra036791	26.391	26.344	24.486	18.085	21.652
Bra002154	1.251	1.474	0.582	1.537	2.143
Bra039798	0	0.02	0.054	0	0
Bra027790	6.751	0.111	0.015	0.307	0.261
Bra010552	1.925	1.584	1.725	2.262	1.872
Bra028499	0	0	0.039	0	0
Bra036413	0.144	0	0	0	0
Bra027772	27.982	5.032	0.986	0	0
Bra001161	5.863	0.076	0.033	0.034	0
Bra012689	1.262	0.969	0.389	0.826	0.156
Bra021754	3.315	3.011	2.702	4.405	2.047
Bra027779	0.161	0.365	0.267	0	0
Bra001162	3.182	3.399	0.857	0.314	1.707
Bra022850	0.47	0.054	0.088	0	0.057
Bra027775	11.927	0.142	0.043	0	0
Bra028500	0	0	0	0	0
Bra010589	0.998	0.376	0.131	0.07	0.05
Bra017542	0.159	0	0	0	0
Bra019273	0.511	0.219	0.114	0.105	0.149
Bra023670	3.402	7.35	6.182	2.511	1.41
Bra001160	2.267	4.721	1.34	0.449	0.734
Bra023647	0.183	0.165	2.302	0.92	0
Bra027791	0.072	0.867	3.157	0.805	0.114
Bra003997	1.139	0.497	0.089	0.36	1.021
Bra010663	0	0.065	0.099	0	0.256
Bra022071	0.593	6.609	5.889	3.384	1.487
Bra034079	1.52	1.846	0.815	3.834	2.849
Bra001175	3.889	10.782	6.712	3.934	6.026
Bra027778	0.445	0.015	0.035	0	0
Bra011666	0.233	0.734	1.614	0.569	0.538
Bra021952	3.905	1.949	0.066	0.089	0.126
Bra018037	2.393	2.612	1.327	3.031	4.353
Bra002117	0.189	0	0	0	0.06
Bra032045	0.929	0.215	0.173	0.192	1.046
Bra021953	0.479	1.98	0.02	0.027	0.423
Bra027599	3.387	3.101	1.762	2.955	2.372
Bra006094	0.891	0.067	0.007	0	0.043
Bra038872	0	0.014	0.032	0	0
Bra017807	5.356	1.388	0.81	1.019	0.445
Bra036799	0.074	0	0	0	0.085
Bra006556	27.578	14.521	9.484	7.835	7.876
Bra019410	0.972	2.752	2.341	2.913	0.44
Bra035126	0.156	0.05	0.073	0.037	0.158
Bra006146	31.761	48.441	26.641	3.518	2.45
Bra010496	6.652	0.633	0.259	0.393	0.343
Bra010551	0.818	1.837	1.267	0.971	0.451
Bra027595	0.569	0.018	0.009	0	0.281
Bra012540	5.894	4.654	2.17	5.811	2.22
Bra027510	2.867	6.005	2.569	0.136	0.812
Bra013400	3.92	3.378	1.804	2.273	1.277
Bra013959	0.281	0.05	0.097	0.056	0
Bra012541	4.408	2.182	1.391	1.661	1.612
Bra036019	1.155	0.865	0.767	1.438	1.549
Bra024651	2.617	2.621	1.279	0.875	1.064
Bra006452	0.877	2.657	1.911	1.21	2.048
Bra004192	4.017	9.126	11.709	1.509	0.389
Bra011665	2.913	4.234	3.124	3.198	2.549
Bra003867	2.172	0.536	0.646	1.74	1.026
Bra022037	0.495	0	0	0	0
Bra022039	0.135	1.011	1.968	0.063	0.134
Bra016594	0.09	0	0	0	0
Bra000759	2.926	3.354	2.409	2.725	2.227
Bra029431	3.579	2.814	1.919	2.055	0.958
Bra020861	0.168	0.024	0.032	0	0
Bra012688	2.613	2.288	1.287	2.027	1.33
Bra030998	0	0.267	0.213	0	0
Bra027660	0.535	0.714	0.366	0.855	0.536
Bra025639	2.264	0.803	0.521	0.732	0.476
Bra002153	0.898	1.343	1.181	0.234	0.554
Bra039560	0.019	0	0	0	0.038
Bol045166	0.796	1.949	2.242	0.574	1.372
Bol044692	0.097	0	0	0	0
Bol044437	5.602	0.247	0.209	0.879	1.651
Bol044005	0.502	0.027	0.556	0.262	0.322
Bol043517	5.903	3.48	2.391	6.034	3.959
Bol042325	0	0	0	0	0
Bol042121	7.922	0.265	0.504	0.458	0.246
Bol042095	0	0	0	1.147	0
Bol040045	11.624	0.676	0.892	0.21	0.434
Bol040042	0	0	0	0	0
Bol040039	0	0.212	0	0	0
Bol040038	0.083	2.092	0	0	0.036
Bol039594	2.135	0	0.039	0.082	0.369
Bol038546	4.635	2.692	3.529	2.58	2.838
Bol038522	365.115	91.074	11.002	19.925	10.733
Bol037684	0.553	0.095	0	0.097	0.06
Bol037412	4.867	1.704	1.882	6.485	6.369
Bol036980	25.629	10.544	6.911	26.27	13.54
Bol036978	#VALUE!	#VALUE!	#VALUE!	#VALUE!	#VALUE!
Bol035160	12.569	42.261	1.604	0.822	2.784
Bol034465	0	0	0	0	0
Bol034463	0	0	0	0	0
Bol034093	5.258	1.342	2.849	1.102	2.621
Bol032699	#VALUE!	#VALUE!	#VALUE!	#VALUE!	#VALUE!
Bol032126	0.037	0.027	0.28	0	0.035
Bol032120	0.286	0	0	0	0.033
Bol032102	4.352	0	0.193	0.051	0.191
Bol032058	0	0	0	0	0
Bol032056	0.207	0	0	0	0
Bol032054	2.989	1.892	2.433	1.978	2.337
Bol032052	2.431	2.423	1.788	2.246	2.344
Bol032051	0	0.039	0.059	0	0
Bol032050	#VALUE!	#VALUE!	#VALUE!	#VALUE!	#VALUE!
Bol031422	1.063	4.891	3.18	1.57	3.994
Bol030522	7.218	3.21	3.378	1.966	2.844
Bol030521	12.973	1.067	1.558	0.874	1.056
Bol030352	0	0	0	0	0
Bol029866	20.781	10.091	1.96	0.847	4.194
Bol029864	3.326	1.962	1.605	2.896	2.211
Bol029862	14.883	3.831	7.151	5.297	5.708
Bol029861	0.997	0.071	0.33	0.024	0.045
Bol029177	0	0.192	1.01	0	0.37
Bol028653	0	0	0	0	0
Bol026311	0	0	0	0	0
Bol026308	0.078	0	0	0	0
Bol026306	0.694	3.671	2.473	1.193	1.016
Bol026305	2.051	0.145	0.161	0.075	0.091
Bol026304	#VALUE!	#VALUE!	#VALUE!	#VALUE!	#VALUE!
Bol025698	0.189	0	0	0	0.021
Bol025484	2.092	3.218	1.632	4.215	3.026
Bol024376	19.133	2.346	1.743	3.759	2.242
Bol024375	8.26	3.64	4.426	5.266	3.191
Bol024372	2.725	0.025	0.019	0	0.049
Bol024371	33.779	2.856	1.528	0.021	0.654
Bol024369	33.779	2.856	1.528	0.021	0.654
Bol024368	2.725	0.025	0.019	0	0.049
Bol024282	7.234	1.739	0.477	0.721	1.261
Bol023868	10.552	0	0.669	0.025	0.152
Bol023286	0	0.607	0.472	0.465	0.494
Bol023093	2.354	7.134	1.125	1.961	2.004
Bol022864	0.517	0.057	0.254	0.07	0.038
Bol022842	0	0	0	0	0
Bol022840	0	0	0	0	0
Bol022784	18.919	18.388	0.459	0.581	1.245
Bol022779	0	0.565	3.817	0.162	0.515
Bol022631	0	0.026	0	0	0
Bol022619	1.801	1.947	9.822	0.541	2.575
Bol021383	0.249	0.645	0.074	0.27	0.528
Bol021382	0.249	0.645	0.074	0.27	0.528
Bol021376	0.665	0.586	1.125	0.603	0.927
Bol021357	2.282	0.105	0.039	0.162	0.103
Bol021355	3.077	33.896	18.863	11.954	19.077
Bol021061	0	0	0	0	0.017
Bol021054	72.081	0.159	0.034	0.288	0
Bol020181	0	0	0	0	0
Bol020169	12.177	0.562	0.463	0.695	0.498
Bol020123	18.919	18.388	0.459	0.581	1.245
Bol019768	0.128	0.023	0.342	0.048	0.237
Bol019767	0	0	0	0	0
Bol019232	1.218	0	0.018	0	0
Bol018762	0	0	0.027	0	0.07
Bol018760	9.657	27.405	27.716	13.27	16.312
Bol018676	6.241	1.186	2.829	0.653	4.524
Bol018675	4.05	0.464	3.622	0.342	1.772
Bol017532	85.671	77.184	9.969	17.498	19.027
Bol016084	0.529	0.043	0	0	0.084
Bol015592	1.555	2.999	0.614	4.775	1.106
Bol014585	2.432	0	0	0.48	0.249
Bol014493	5.558	3.483	1.027	1.237	1.282
Bol014486	0	0	0	0	0
Bol014343	0.228	0	0.163	0	0
Bol014145	0.098	0	0.017	0	0.015
Bol013571	33.007	114.035	14.14	5.109	16.573
Bol013568	33.007	114.035	14.14	5.109	16.573
Bol012347	1.201	0.044	1.268	0.23	0.035
Bol012346	0.838	0.037	0.275	0.198	0.724
Bol012130	4.874	0.874	1.681	0.455	0.944
Bol011780	0.438	0.695	0.301	0.338	0.855
Bol010611	1.155	0.89	1.329	1.89	1.423
Bol010610	0.406	0.134	0.131	0.322	0.142
Bol010559	37.011	1.486	2.3	1.234	10.073
Bol010467	0.228	0	0.163	0	0
Bol010192	1.134	0.221	0.295	1.758	0.131
Bol010187	0	0	0	0	0
Bol010135	0.228	0.13	0	0.345	0.043
Bol009890	0.115	1.471	13.824	1.299	1.436
Bol009763	14.634	1.034	6.22	1.073	1.869
Bol009352	0	0.21	0	0	0
Bol008699	0.058	0	0.015	0.086	0.144
Bol008461	5.839	0	0.042	0	0.191
Bol008302	7.218	3.21	3.378	1.966	2.844
Bol008133	#VALUE!	#VALUE!	#VALUE!	#VALUE!	#VALUE!
Bol006984	0	0.029	1.739	0.084	0.228
Bol005626	0.936	0	0.032	0	0
Bol005625	2.178	0.594	0.628	1.159	0.61
Bol005623	8.756	0	0	0	0
Bol005098	0	0	0	0	0.013
Bol005097	0	0.216	0.709	0.637	0.526
Bol004498	0.221	0	0	0	0
Bol004495	0.936	0	0.032	0	0
Bol004493	2.178	0.594	0.628	1.159	0.61
Bol004492	0.936	0	0.032	0	0
Bol004490	#VALUE!	#VALUE!	#VALUE!	#VALUE!	#VALUE!
Bol004486	0	0	0	0	0.048
Bol004406	5.558	3.483	1.027	1.237	1.282
Bol003919	12.569	42.261	1.604	0.822	2.784
Bol003877	0	0	0.018	0.052	0.048
Bol003839	0	0	0	0	0
Bol003711	14.883	3.831	7.151	5.297	5.708
Bol003710	14.883	3.831	7.151	5.297	5.708
Bol003707	4.887	2.249	2.612	1.659	2.76
Bol003578	6.063	1.485	4.963	1.915	1.876
Bol002454	49.611	24.085	12.505	17.019	13.449
Bol001655	4.336	4.31	0.269	1.544	0.819
Bol001023	3.277	0.027	0.061	0.142	0.088
Bol000975	0.057	0	0	0	0
Bol000973	0.24	0.114	0	0	0
Bol000971	0.517	0.057	0.254	0.07	0.038
Bol000970	0.517	0.057	0.254	0.07	0.038
Bol000934	0.24	0.114	0	0	0
Bol000933	0.057	0	0	0	0
Bol000709	44.24	3.143	0.31	1.847	1.035
Bol000494	17.256	1.754	2.595	1.396	2.029
Bol000368	0.936	0	0.032	0	0
Bol000199	0.057	0	0	0	0
GSBRNA2T00001984001	0.24	0.08	1.44	0	1.76
GSBRNA2T00003033001	0.02	0	0.06	0.14	0.22
GSBRNA2T00003501001	0	0	0	0	0
GSBRNA2T00005686001	1.89	0.2	0.56	0	2.65
GSBRNA2T00009806001	0.19	1.01	2.51	0.11	3.82
GSBRNA2T00020889001	0	0	0.03	0	0.03
GSBRNA2T00036710001	0.09	0.02	0.06	0	0.17
GSBRNA2T00046686001	0	0.84	0.68	1.06	2.58
GSBRNA2T00047171001	0.11	1.69	6.03	2.05	9.88
GSBRNA2T00047877001	0.53	0.08	0.07	0	0.68
GSBRNA2T00051268001	0.03	2.35	5.41	0.79	8.58
GSBRNA2T00051562001	0.06	0.06	0.07	0.87	1.06
GSBRNA2T00054217001	0.16	0.02	0.01	0.37	0.56
GSBRNA2T00057061001	0	0.37	1.83	0.9	3.1
GSBRNA2T00057140001	0.1	0	0.02	0.54	0.66
GSBRNA2T00063348001	0.2	0.68	7.53	0.99	9.4
GSBRNA2T00074984001	0.33	1.74	14.26	0.58	16.91
GSBRNA2T00081311001	0.12	0.23	1.45	0.25	2.05
GSBRNA2T00083264001	0.14	1.23	2.43	0	3.8
GSBRNA2T00085228001	0.06	0.17	0.47	1.16	1.86
GSBRNA2T00087423001	1.23	2.27	12.32	1.57	17.39
GSBRNA2T00090365001	0.4	0.01	0.09	0.1	0.6
GSBRNA2T00091886001	0	2.53	14.29	0	16.82
GSBRNA2T00105456001	2.28	0	0.33	0	2.61
GSBRNA2T00109384001	2.79	1.64	1.86	4.04	10.33
GSBRNA2T00116336001	0.07	0.31	0.59	0.06	1.03
GSBRNA2T00117070001	2.11	1.62	4.3	1.14	9.17
GSBRNA2T00117074001	1.27	1.05	8.88	1.31	12.51
GSBRNA2T00117079001	0.17	1.25	5.21	1.34	7.97
GSBRNA2T00120329001	2.82	0.94	1.98	0.1	5.84
GSBRNA2T00122903001	0.51	0.47	0.77	0.22	1.97
GSBRNA2T00125781001	0.14	0	0.24	0	0.38
GSBRNA2T00129231001	5.34	1.61	2.27	4.42	13.64
GSBRNA2T00134909001	3.73	0	0.4	0.07	4.2
GSBRNA2T00134914001	1.35	0.1	0.47	0	1.92
GSBRNA2T00138436001	0.43	0	0.27	0	0.7
GSBRNA2T00141140001	0.41	4.26	12.36	0.96	17.99
GSBRNA2T00143051001	1.79	1.25	10.39	5.9	19.33
GSBRNA2T00144379001	3.99	2.43	22.47	3.37	32.26
GSBRNA2T00144381001	2.88	1.56	3.59	1.19	9.22
GSBRNA2T00154068001	0	0.04	0.08	0	0.12
GSBRNA2T00050515001	0.06	0.41	0.54	0.41	1.42
GSBRNA2T00047167001	1.18	0.21	0	0	1.39
GSBRNA2T00106083001	2.77	1.95	2.6	1.67	8.99
GSBRNA2T00090373001	0.43	0.01	0.06	0	0.5
GSBRNA2T00005226001	0.59	0.37	0.15	0	1.11
GSBRNA2T00005706001	1.24	0.13	0.13	0.28	1.78
GSBRNA2T00010011001	1.61	0.01	0.04	0	1.66
GSBRNA2T00013601001	8.97	7.5	1.36	3.22	21.05
GSBRNA2T00016243001	0.03	0	0.91	0	0.94
GSBRNA2T00016246001	0.05	0.05	1.77	0.63	2.5
GSBRNA2T00018167001	0	0.05	0.05	0	0.1
GSBRNA2T00019860001	0	0	0	0.09	0.09
GSBRNA2T00021651001	0.03	0	0	0	0.03
GSBRNA2T00030225001	0.13	0.21	1.04	0.04	1.42
GSBRNA2T00032603001	0.04	1.27	1.31	0	2.62
GSBRNA2T00032770001	0	0.09	1.05	1.68	2.82
GSBRNA2T00032786001	0	0.11	0.04	0	0.15
GSBRNA2T00034231001	0	0	0.08	0	0.08
GSBRNA2T00035129001	29.82	11.1	11.77	26.97	79.66
GSBRNA2T00035504001	0	0.68	4.64	1.64	6.96
GSBRNA2T00037200001	0.4	0.11	0.5	0	1.01
GSBRNA2T00037655001	0.1	0	0	0	0.1
GSBRNA2T00037746001	0.27	0	0.15	0	0.42
GSBRNA2T00041667001	9.98	2	4.09	1.29	17.36
GSBRNA2T00044609001	5.94	0.01	2	0.13	8.08
GSBRNA2T00044614001	0.27	0.74	1.39	0	2.4
GSBRNA2T00044617001	0.62	0	0.11	0	0.73
GSBRNA2T00045897001	0.34	0.02	0.84	0.3	1.5
GSBRNA2T00046400001	0.06	0	0	0	0.06
GSBRNA2T00046438001	0	0	0	0.12	0.12
GSBRNA2T00046655001	37.18	16.08	14.81	27.81	95.88
GSBRNA2T00047169001	0.08	5.31	8.91	5.51	19.81
GSBRNA2T00047405001	0	0.18	1.13	0.57	1.88
GSBRNA2T00048859001	0.58	0.05	0.23	0.97	1.83
GSBRNA2T00050514001	0	0	0	0	0
GSBRNA2T00051248001	6.29	8.44	33.11	12.47	60.31
GSBRNA2T00051557001	0	0	0	0.14	0.14
GSBRNA2T00052315001	0	0	0	0	0
GSBRNA2T00053382001	0	0.23	1.1	0	1.33
GSBRNA2T00053416001	0	0.14	7.34	0.13	7.61
GSBRNA2T00053421001	0	0	0.03	0	0.03
GSBRNA2T00056437001	0.14	0.71	0.27	0.71	1.83
GSBRNA2T00058477001	1.48	0.9	2.69	0.39	5.46
GSBRNA2T00058479001	1.97	1.55	2.95	1.9	8.37
GSBRNA2T00062660001	0.06	0.76	0.33	0	1.15
GSBRNA2T00063341001	0.96	0.15	3.53	0.81	5.45
GSBRNA2T00063343001	25.58	2.94	5.94	2.32	36.78
GSBRNA2T00066479001	0	0	0	0	0
GSBRNA2T00066482001	2.16	0.02	0.02	0.14	2.34
GSBRNA2T00068223001	0	0	0	0	0
GSBRNA2T00068224001	0	0	0.02	0	0.02
GSBRNA2T00069067001	1.39	0	0	0	1.39
GSBRNA2T00069980001	0	1.66	0	0	1.66
GSBRNA2T00069981001	0	0.75	0	0	0.75
GSBRNA2T00070389001	0.43	0.01	0.02	0	0.46
GSBRNA2T00078155001	0.17	0.83	10.52	16.53	28.05
GSBRNA2T00080472001	1.81	0	0	0	1.81
GSBRNA2T00080934001	26.89	4.34	8.22	1.05	40.5
GSBRNA2T00081287001	23.25	13.51	14.36	0.82	51.94
GSBRNA2T00081565001	0.29	1.25	0.78	0	2.32
GSBRNA2T00086107001	1.13	1.66	5.99	0.28	9.06
GSBRNA2T00089977001	0	0	0.01	0	0.01
GSBRNA2T00089980001	0	0	0	0	0
GSBRNA2T00090470001	0.2	0.24	0.86	0.14	1.44
GSBRNA2T00091389001	83.33	0.79	0.03	0	84.15
GSBRNA2T00095519001	3.22	0.57	0.8	20.24	24.83
GSBRNA2T00096083001	0	0.15	0.09	0	0.24
GSBRNA2T00098068001	2.24	0.13	1.11	0.92	4.4
GSBRNA2T00102605001	1.58	0.72	0.38	4.72	7.4
GSBRNA2T00104795001	1.26	0.66	1.39	1.03	4.34
GSBRNA2T00106082001	3.58	1.68	2.39	1.53	9.18
GSBRNA2T00109586001	0.3	0.51	3.34	0.16	4.31
GSBRNA2T00112460001	1.65	0.05	0.3	0.21	2.21
GSBRNA2T00112461001	0.81	1.2	0.77	0.14	2.92
GSBRNA2T00114739001	0.05	0.58	0.19	0.17	0.99
GSBRNA2T00114802001	3.11	0	0	0	3.11
GSBRNA2T00114812001	2.29	0.21	0.24	0	2.74
GSBRNA2T00117071001	4.45	1.01	0.91	1.06	7.43
GSBRNA2T00117236001	0	0	0	0	0
GSBRNA2T00118029001	0	0	0	0	0
GSBRNA2T00118033001	0	0	0	0	0
GSBRNA2T00120324001	0.2	0.75	2.2	0.28	3.43
GSBRNA2T00120328001	0.77	1.54	3.34	0.1	5.75
GSBRNA2T00120333001	1.5	1.57	6.02	0	9.09
GSBRNA2T00120338001	0.2	0.43	1.01	0.39	2.03
GSBRNA2T00120339001	0.09	0.39	1.49	0.14	2.11
GSBRNA2T00120498001	0.96	0.84	0.37	0.13	2.3
GSBRNA2T00121222001	7.16	12.63	8.26	5.05	33.1
GSBRNA2T00128621001	0.02	0.22	0.94	0	1.18
GSBRNA2T00130711001	0.13	0.94	0.89	2.82	4.78
GSBRNA2T00130715001	41.82	19.23	26.11	15.63	102.79
GSBRNA2T00131406001	0.79	3.78	4.29	0.76	9.62
GSBRNA2T00131408001	2.04	4.5	9.19	0.86	16.59
GSBRNA2T00134876001	1.08	0.02	0.19	0.09	1.38
GSBRNA2T00135215001	0	0	0.04	1.53	1.57
GSBRNA2T00135818001	0	0.27	0	0	0.27
GSBRNA2T00136329001	19.37	7.12	15.18	1.02	42.69
GSBRNA2T00136784001	0	0	0	0	0
GSBRNA2T00136785001	0.23	0.1	0.93	0.63	1.89
GSBRNA2T00138435001	0.64	0	0.06	0.11	0.81
GSBRNA2T00138438001	0.49	0	0.18	0.82	1.49
GSBRNA2T00139419001	3.63	3.9	9.02	10.98	27.53
GSBRNA2T00139426001	0.89	0.79	0.4	0.55	2.63
GSBRNA2T00139432001	6.39	0.77	2	0.39	9.55
GSBRNA2T00139436001	2.14	0.02	0.06	0	2.22
GSBRNA2T00140689001	0.29	0.28	0.4	0.82	1.79
GSBRNA2T00144122001	0	0.03	0.04	0	0.07
GSBRNA2T00144378001	3.06	1.43	11.78	7.95	24.22
GSBRNA2T00146736001	0.06	0.06	2.3	0.22	2.64
GSBRNA2T00149475001	0.11	0.13	2.96	0.95	4.15
GSBRNA2T00149980001	0.34	0.1	0.09	0	0.53
GSBRNA2T00150042001	0	0	0	0	0
GSBRNA2T00152427001	0	0.36	0.12	0.22	0.7
GSBRNA2T00155048001	0.32	0.02	0.01	0	0.35
GSBRNA2T00157119001	0.56	0.01	0.26	0.99	1.82
GSBRNA2T00026786001	0.27	1.32	2.1	0.13	3.82
GSBRNA2T00054914001	0.1	0.66	1.11	0.12	1.99
GSBRNA2T00058034001	2.22	0	0.06	0.08	2.36
GSBRNA2T00096021001	0.83	4.39	5.82	0.4	11.44
GSBRNA2T00115762001	0	0.07	0.05	0.08	0.2
GSBRNA2T00087758001	24.38	4.09	13.46	0.45	42.38
GSBRNA2T00081543001	0	0.11	0	0	0.11
GSBRNA2T00042230001	0	0.12	1.85	0.45	2.42
GSBRNA2T00125783001	2.37	1.77	3.97	13.26	21.37
GSBRNA2T00000011001	0.44	1	5.08	0.92	7.44
GSBRNA2T00032691001	1.09	0.09	0	0.32	1.5
GSBRNA2T00075988001	1.01	0	1.17	0.69	2.87
GSBRNA2T00084492001	3.33	2.19	1.39	0.51	7.42
GSBRNA2T00084839001	0	0	0	0	0
GSBRNA2T00106789001	1.2	0.69	0.62	0.86	3.37
GSBRNA2T00140188001	0	0.04	0	0	0.04
GSBRNA2T00140691001	3.25	0.03	5.97	4.19	13.44
GSBRNA2T00156712001	0	0	0	0	0
GSBRNA2T00016248001	10.23	1.67	0.06	0	11.96
GSBRNA2T00049143001	13.43	0	0.98	0	14.41
GSBRNA2T00137174001	0	0.12	0.1	0.13	0.35
GSBRNA2T00103382001	7.99	0.04	0.01	0	8.04
GSBRNA2T00136781001	11.94	5.87	0.43	0.85	19.09
GSBRNA2T00119916001	4.13	0.2	1.78	0.13	6.24
GSBRNA2T00035148001	10.54	1.93	1.83	2.09	16.39
GSBRNA2T00115722001	0.04	0	0	0	0.04
GSBRNA2T00010335001	7.64	2.32	3.12	0	13.08
GSBRNA2T00152031001	0.73	0	0.29	0	1.02
GSBRNA2T00103381001	0	0	0	0	0
GSBRNA2T00000026001	0.21	0.05	0	0	0.26
GSBRNA2T00136231001	1.04	0.02	0.01	0	1.07
GSBRNA2T00049146001	5.71	2.4	1.09	0.36	9.56
GSBRNA2T00099532001	9.28	0.98	1.03	0	11.29
GSBRNA2T00103386001	0.84	0.56	0.92	0	2.32
GSBRNA2T00106975001	1.2	0.05	0.03	0	1.28
GSBRNA2T00112652001	0	0	0	0	0
GSBRNA2T00015352001	0.03	0.08	0	0	0.11
GSBRNA2T00023122001	0.1	0.16	3.59	4.18	8.03
GSBRNA2T00044935001	2.39	0.78	0.57	1.31	5.05
GSBRNA2T00049140001	0.29	0.25	0	0	0.54
GSBRNA2T00094020001	1.02	0.12	0.3	0.39	1.83
GSBRNA2T00098110001	2.14	0.13	0.12	0.1	2.49
GSBRNA2T00137170001	0.04	0.56	0.27	1.24	2.11
GSBRNA2T00049144001	3.31	1.4	2.45	0	7.16
GSBRNA2T00050924001	5.64	1.67	1.24	2.24	10.79
GSBRNA2T00061031001	0	0.05	0	0	0.05
GSBRNA2T00079361001	0	0.15	0.9	0.1	1.15
GSBRNA2T00140662001	6.94	3.07	2.57	0	12.58
GSBRNA2T00155834001	6.04	1.52	0.62	0.78	8.96
GSBRNA2T00036202001	3.34	1.24	0.75	2.49	7.82
GSBRNA2T00058058001	0.21	0	0.01	0	0.22
GSBRNA2T00083959001	5.34	0.13	0.09	0.45	6.01
GSBRNA2T00115725001	0.56	0	0.02	0	0.58
GSBRNA2T00016249001	2.07	0.05	0.07	0.19	2.38
GSBRNA2T00044479001	0.03	0	0	0	0.03
GSBRNA2T00093790001	0	0	0	0	0
GSBRNA2T00106668001	0.67	1.42	0.35	0.61	3.05
GSBRNA2T00109987001	2.42	3.77	6.55	2.29	15.03
GSBRNA2T00136779001	2.43	1.96	0.88	0.91	6.18
GSBRNA2T00143120001	0.49	0	0	0	0.49
GSBRNA2T00143122001	1.51	0	0	0	1.51
GSBRNA2T00025870001	0.05	0.23	0.43	2.53	3.24
GSBRNA2T00114804001	0.25	0	0	0	0.25
GSBRNA2T00156703001	2.29	0.11	0.04	0.1	2.54
GSBRNA2T00114845001	0.16	0	0.05	0.2	0.41
GSBRNA2T00099529001	0	1.19	0.05	0.09	1.33
GSBRNA2T00049131001	0	0.03	0.02	0.13	0.18
GSBRNA2T00068325001	22.89	2.71	11.18	0.96	37.74
GSBRNA2T00103384001	0.8	0.06	0.14	1.3	2.3
GSBRNA2T00049133001	9.09	1.38	7.4	0.72	18.59
GSBRNA2T00103387001	0.22	0.01	0.02	0.59	0.84
GSBRNA2T00088678001	0.75	0.12	0.12	0.11	1.1
GSBRNA2T00137171001	0.09	0.92	0.33	0.65	1.99
GSBRNA2T00140277001	0.02	1.39	0.11	5.25	6.77
GSBRNA2T00143125001	1.99	1.34	1.15	6.07	10.55
GSBRNA2T00103379001	0.96	0	0	0	0.96
GSBRNA2T00015327001	2.71	0.74	1.16	1.25	5.86
GSBRNA2T00111050001	7.17	1.34	0.64	0.95	10.1
GSBRNA2T00129800001	1.84	0.04	0.17	0.31	2.36
GSBRNA2T00146370001	0.97	2.98	2.75	6.21	12.91
GSBRNA2T00148078001	22.15	3.02	8.5	1.07	34.74
GSBRNA2T00102607001	0.38	0.09	0.11	1.53	2.11
GSBRNA2T00106785001	0.17	0.33	0.74	0.77	2.01
GSBRNA2T00013528001	1.55	2.02	5.12	11.49	20.18
GSBRNA2T00031312001	1.28	0.05	0.23	0.6	2.16
GSBRNA2T00058475001	0.29	0.69	0.37	2.11	3.46
GSBRNA2T00106783001	0.57	0.43	0.3	0.09	1.39
GSBRNA2T00083962001	0.06	0.15	0.15	0	0.36
GSBRNA2T00111893001	2.4	1.04	1.11	4.19	8.74
GSBRNA2T00049138001	1.01	0.15	0	0	1.16
GSBRNA2T00058468001	0	0	0.01	0.47	0.48
GSBRNA2T00021315001	0.05	0	0	0	0.05
GSBRNA2T00091383001	5.22	0.81	0.91	1.62	8.56
GSBRNA2T00090685001	1.5	3.05	0.44	0.34	5.33
GSBRNA2T00070551001	0	0.09	0.58	0	0.67
GSBRNA2T00083384001	0.18	0.91	1.55	0	2.64
GSBRNA2T00046352001	0	0.07	0.12	0.62	0.81
GSBRNA2T00098829001	0	0	0	0.07	0.07
GSBRNA2T00019795001	0.7	0.12	0.06	0.26	1.14
GSBRNA2T00125067001	10.28	0.01	0.15	0	10.44
GSBRNA2T00035419001	0.39	0.18	1.54	0.24	2.35
GSBRNA2T00115829001	0.2	0	0	0	0.2
GSBRNA2T00088526001	0.12	0.27	2.14	0.06	2.59
GSBRNA2T00041670001	3.23	0.65	0.83	1.16	5.87
GSBRNA2T00099912001	0.19	0.86	1.88	0	2.93
GSBRNA2T00068610001	0.74	0.02	0.03	0	0.79
GSBRNA2T00115821001	5.79	0.01	0.04	0	5.84
GSBRNA2T00055362001	10.95	0.25	0.31	0.18	11.69
GSBRNA2T00035416001	1.61	0.01	0.54	0.64	2.8
GSBRNA2T00076848001	4.36	2.1	3.78	1.57	11.81
GSBRNA2T00057147001	0.02	0	0.03	0.74	0.79
GSBRNA2T00039539001	0.16	0.72	1.23	0	2.11
GSBRNA2T00046463001	0.39	0.13	0.14	0.9	1.56
GSBRNA2T00091382001	0.78	0.03	0.23	0.49	1.53
GSBRNA2T00079465001	1.55	0.11	0.04	0	1.7
GSBRNA2T00053422001	0	0.01	0.01	0	0.02
GSBRNA2T00000959001	0	0	0.16	0	0.16
GSBRNA2T00047172001	0.15	2.83	8.32	3.92	15.22
GSBRNA2T00026021001	0.03	0	0	0.1	0.13
GSBRNA2T00007575001	0.22	0	0	0	0.22
GSBRNA2T00041668001	11.2	1.33	4.82	1.62	18.97
GSBRNA2T00118034001	0.11	0	0.03	0	0.14
GSBRNA2T00035161001	1.72	0.01	0.04	2.72	4.49
GSBRNA2T00057889001	0.01	0	0	0	0.01
GSBRNA2T00085951001	0.91	0.32	0.51	1.09	2.83
GSBRNA2T00047393001	0	1.43	0.05	0.07	1.55
GSBRNA2T00154650001	0.8	0.29	0.77	1.38	3.24
GSBRNA2T00019003001	0.03	0	0.06	0	0.09
GSBRNA2T00137766001	0.73	0.03	0	0	0.76
GSBRNA2T00021672001	0	0	0.24	0	0.24
GSBRNA2T00051035001	2.3	0	0	1	3.3
GSBRNA2T00032628001	0.47	0.25	0.35	0.47	1.54
GSBRNA2T00090364001	0.49	0.34	0.5	0.2	1.53
GSBRNA2T00048898001	1.22	0.1	0.33	0	1.65
GSBRNA2T00035409001	0.09	1	3.83	1.13	6.05
GSBRNA2T00016621001	2.29	0	0.02	0	2.31
GSBRNA2T00126515001	1.88	0.05	0.21	0.17	2.31
GSBRNA2T00057893001	0.17	0.02	0.03	0	0.22
GSBRNA2T00157499001	0.81	0.17	0.28	0.06	1.32
GSBRNA2T00052616001	0	0	0	0	0
GSBRNA2T00014627001	0.94	0	0	0	0.94
GSBRNA2T00115720001	0.02	0	0	0	0.02
GSBRNA2T00024921001	1.38	1.84	3.18	0.39	6.79
GSBRNA2T00157155001	0.61	0.22	0.26	0	1.09
GSBRNA2T00035156001	2.93	1.27	6.15	1.1	11.45
GSBRNA2T00038472001	0	0.32	0.85	0	1.17
GSBRNA2T00080195001	0.2	0.97	0.74	1.8	3.71
GSBRNA2T00079363001	0.01	0.08	0.36	0	0.45
GSBRNA2T00032794001	0.11	0	0.01	0	0.12
GSBRNA2T00090471001	0.44	1.07	2.13	0.72	4.36
GSBRNA2T00085249001	1.26	0.69	0.54	0	2.49
GSBRNA2T00036412001	0.45	0.03	0	0	0.48
GSBRNA2T00112657001	2.14	0.05	0.01	0	2.2
GSBRNA2T00114816001	1.07	0.95	0.44	0.1	2.56
GSBRNA2T00105454001	0	0.02	0.08	0	0.1
GSBRNA2T00052278001	1.54	1.18	1.3	3.68	7.7
GSBRNA2T00104794001	0.76	0.41	0.88	0.6	2.65
GSBRNA2T00021121001	2.29	0.44	1.63	0.23	4.59
GSBRNA2T00074980001	3.13	1.05	3.77	0.69	8.64
GSBRNA2T00149595001	0.46	0.1	0.26	0.12	0.94
GSBRNA2T00090375001	0.1	0.21	0.74	0.42	1.47
GSBRNA2T00015202001	0	1.14	0.16	0	1.3
GSBRNA2T00079362001	0	0.08	0.42	0	0.5
GSBRNA2T00122689001	0.23	0.07	0.18	0.95	1.43
GSBRNA2T00010269001	3.49	1.58	9.04	4.38	18.49
GSBRNA2T00016622001	1.28	0	0	0	1.28
GSBRNA2T00145397001	0.69	0.2	1.54	0.6	3.03
GSBRNA2T00151522001	0.36	0.03	0.05	0.19	0.63
GSBRNA2T00147683001	2.27	2.71	7.62	3.2	15.8
GSBRNA2T00048544001	0.84	0	0.43	1.66	2.93
GSBRNA2T00145434001	1.03	0.95	0.93	1.65	4.56
GSBRNA2T00125062001	2.91	0.26	0	0	3.17
GSBRNA2T00035149001	0.21	0	1.76	0.03	2
GSBRNA2T00039492001	0.93	0.7	2.19	0.3	4.12
GSBRNA2T00109311001	1.47	1.09	1.17	1.86	5.59
GSBRNA2T00126782001	1.64	0.8	1.72	1.58	5.74
GSBRNA2T00002994001	0.32	1.74	1.23	1.4	4.69
GSBRNA2T00090686001	1.37	0.19	0.26	0.14	1.96
GSBRNA2T00037414001	4.07	1.03	3.54	1.91	10.55
GSBRNA2T00114763001	0.94	0.09	1.22	0.21	2.46
GSBRNA2T00001594001	1.29	0.79	0.86	3.37	6.31
GSBRNA2T00084481001	3	0.59	0.63	0.05	4.27
GSBRNA2T00107676001	2.22	1.96	3.15	1.51	8.84
GSBRNA2T00157663001	0.99	0.9	1	0.99	3.88
GSBRNA2T00145436001	1	0.73	1.22	2.26	5.21
GSBRNA2T00001599001	2.2	0.18	1.23	0.48	4.09
GSBRNA2T00126893001	4.57	0.25	1.39	0.31	6.52
GSBRNA2T00019002001	1.4	0.21	0	0.04	1.65
GSBRNA2T00112653001	0	0	0	0	0
GSBRNA2T00131435001	1.44	0.65	1.5	1.97	5.56
GSBRNA2T00106669001	1.01	0	0.36	0	1.37
GSBRNA2T00112650001	3.47	1.99	2.3	2.24	10
GSBRNA2T00156964001	2.67	2.39	3.13	1.77	9.96
GSBRNA2T00053120001	4.55	0.42	0.84	0.29	6.1
GSBRNA2T00000936001	0.63	0.38	0.06	1.57	2.64
GSBRNA2T00129276001	0.64	0.01	0	0	0.65
GSBRNA2T00136787001	0.04	0.01	0.4	0	0.45
GSBRNA2T00146342001	2.65	0.71	2.08	1.08	6.52
GSBRNA2T00148110001	2.17	0.88	2.54	0.59	6.18
GSBRNA2T00015334001	4.16	2.9	14.34	0.4	21.8
GSBRNA2T00125288001	0.39	0.05	0.19	0	0.63
GSBRNA2T00129799001	1.24	0.09	0.04	0.16	1.53
GSBRNA2T00140661001	7.78	0.94	1.67	0	10.39
GSBRNA2T00044501001	0.78	0.1	0.73	1.23	2.84
GSBRNA2T00111840001	0.24	0.02	0.24	0	0.5
GSBRNA2T00021668001	3.53	0	0.16	0	3.69
GSBRNA2T00004335001	4.86	2.08	2.26	4.81	14.01
GSBRNA2T00044502001	1.66	0.13	0.69	5.8	8.28
GSBRNA2T00021660001	1.94	0	1.17	0.04	3.15
GSBRNA2T00038482001	6.76	0.05	0	0	6.81
GSBRNA2T00132316001	8.36	0.86	0.3	0.64	10.16
GSBRNA2T00001591001	0	0.76	0.56	2.91	4.23
GSBRNA2T00129288001	1.98	1.53	1.65	2.19	7.35
GSBRNA2T00010788001	0.3	0.08	0.02	0	0.4
GSBRNA2T00027244001	0.75	0.97	1.42	1.32	4.46
GSBRNA2T00027249001	0.95	0.61	1.85	0.72	4.13
GSBRNA2T00065916001	0.02	0	0	0.06	0.08
GSBRNA2T00100117001	1.27	1.06	1.31	0.53	4.17
GSBRNA2T00008052001	3.31	1.32	4.59	0.63	9.85
GSBRNA2T00121666001	0.97	0.72	1.34	1.97	5
GSBRNA2T00121460001	0.2	0.85	1.2	0.32	2.57
GSBRNA2T00112649001	3.39	0.91	0.82	0.75	5.87
GSBRNA2T00072854001	3.53	3.67	1.94	3.02	12.16
GSBRNA2T00018612001	0	0.02	0.35	2.22	2.59
GSBRNA2T00048014001	0.09	0.08	0.01	0	0.18
GSBRNA2T00054722001	6.66	0	0	0	6.66
GSBRNA2T00058060001	0.72	0	0	0	0.72
GSBRNA2T00151568001	1.11	0.13	0.45	0	1.69
GSBRNA2T00124305001	3.99	2.64	2.94	0.96	10.53
GSBRNA2T00143124001	0.42	0.74	4.86	0.45	6.47
GSBRNA2T00075640001	0.02	1.26	0.25	2.32	3.85
GSBRNA2T00092893001	28.34	0.03	1.65	0.91	30.93
GSBRNA2T00065552001	0.09	2.55	3.03	0.74	6.41
GSBRNA2T00075643001	0	3.95	2.55	8.13	14.63
GSBRNA2T00098104001	0.76	0.83	1.04	0	2.63
GSBRNA2T00120663001	0.06	0.4	1.14	0.04	1.64
GSBRNA2T00098616001	0.01	0	0.02	0	0.03
GSBRNA2T00142069001	0	0.01	0.03	0	0.04
GSBRNA2T00035865001	2.88	0.03	0.13	0.25	3.29
GSBRNA2T00032768001	1.23	0.05	0.61	1.17	3.06
GSBRNA2T00093797001	1.38	0	0.04	2.09	3.51
GSBRNA2T00062663001	0	0.01	0	0	0.01
GSBRNA2T00049147001	4.01	0.27	0.83	0.1	5.21
GSBRNA2T00081578001	0.15	0.26	0.07	0.22	0.7
GSBRNA2T00068522001	59.32	0	4.8	4.45	68.57
GSBRNA2T00129864001	0.85	1.14	0.38	0.57	2.94
GSBRNA2T00065542001	0.09	1.61	0.27	0.05	2.02
GSBRNA2T00000042001	0.56	0.04	0.75	0.44	1.79
GSBRNA2T00021654001	3.09	0.04	0.03	0	3.16
GSBRNA2T00094765001	0.69	0.75	2.97	0.05	4.46
GSBRNA2T00035164001	2.25	0	0	1.48	3.73
GSBRNA2T00015331001	8.98	1.18	0.73	0.34	11.23
GSBRNA2T00103378001	0.31	0.14	0.18	0	0.63
GSBRNA2T00102173001	6.52	1.4	2.27	1.24	11.43
GSBRNA2T00016244001	0.02	0	0.38	0	0.4
GSBRNA2T00021665001	4.42	0	0	0	4.42
GSBRNA2T00112656001	4.77	0.07	0.49	0.05	5.38
GSBRNA2T00141101001	0.13	0.32	0.89	0.1	1.44
GSBRNA2T00146682001	0.17	0.52	0.51	0.46	1.66
GSBRNA2T00129287001	1.25	0.1	0.08	0.17	1.6
GSBRNA2T00032772001	0	0	0.01	0.1	0.11
GSBRNA2T00056436001	1.32	0.5	0.77	1	3.59
GSBRNA2T00006395001	4.89	1.99	2.92	0	9.8
GSBRNA2T00134652001	0.37	0	0.01	0	0.38
GSBRNA2T00111873001	6.25	0.86	7.18	10.93	25.22
GSBRNA2T00068524001	0.67	0.06	1.65	3.11	5.49
GSBRNA2T00022454001	0.16	0.03	0.14	0.26	0.59
GSBRNA2T00044496001	0.27	0.01	0.16	0.42	0.86
GSBRNA2T00027310001	3.45	0.01	0.11	0.95	4.52
GSBRNA2T00041104001	0.66	0.09	0.02	0.26	1.03
GSBRNA2T00150947001	0.73	0.03	0.07	0	0.83
GSBRNA2T00001598001	3	1.25	2.31	2.64	9.2
GSBRNA2T00086911001	1.74	0.96	1.37	0.63	4.7
GSBRNA2T00126894001	2.71	1.44	1.38	2.94	8.47
GSBRNA2T00022707001	0.22	0.03	0.1	0	0.35
GSBRNA2T00000041001	2.43	0.26	0.05	0	2.74
GSBRNA2T00065543001	0.76	2.02	0.14	0	2.92
GSBRNA2T00068521001	1.98	0.07	3.68	1.29	7.02
GSBRNA2T00114762001	1.73	0.44	1.46	0.69	4.32
GSBRNA2T00089167001	0.03	0.94	0.03	0	1
GSBRNA2T00013517001	0.06	1.27	0.18	0.33	1.84
GSBRNA2T00032632001	8.03	3.98	3.83	4.74	20.58
GSBRNA2T00058467001	0	0	0.01	2.26	2.27
GSBRNA2T00121459001	1.46	1.56	1.29	1.55	5.86
GSBRNA2T00100736001	0.85	0.23	2.1	0	3.18
GSBRNA2T00156967001	1.05	0.64	0.61	1.24	3.54
GSBRNA2T00079364001	0.55	0.04	0	0	0.59
GSBRNA2T00146749001	0.27	0	0	0	0.27
GSBRNA2T00099533001	1.8	0.19	0.44	0.57	3
GSBRNA2T00139674001	0.43	0.01	0	0.05	0.49
GSBRNA2T00102985001	0.19	0	0	0	0.19
GSBRNA2T00048543001	1.25	0	0.67	1.61	3.53
GSBRNA2T00104169001	1.92	0.64	1.79	1.57	5.92
GSBRNA2T00079367001	0.1	0.14	2.32	0.45	3.01
GSBRNA2T00000941001	0.32	0.08	0.05	0.13	0.58
GSBRNA2T00107670001	2.93	1.12	2.65	2.87	9.57
GSBRNA2T00056878001	0.16	0.71	0.52	0	1.39
GSBRNA2T00058713001	1.2	1.18	0.75	0.66	3.79
GSBRNA2T00100116001	1.98	2.05	1.25	1.66	6.94
GSBRNA2T00114807001	0.11	0.03	0.32	0.04	0.5
GSBRNA2T00021663001	1.88	0	1.58	0	3.46
GSBRNA2T00000028001	0.03	0	0.03	0.05	0.11
GSBRNA2T00000030001	0.74	0	0	0	0.74
GSBRNA2T00065540001	0.06	1.86	0.04	0	1.96
GSBRNA2T00085851001	0.1	1.8	4.81	0.52	7.23
GSBRNA2T00041084001	0.42	0	0	0	0.42
GSBRNA2T00076517001	12.31	3.02	4.78	3.88	23.99
GSBRNA2T00016629001	1.46	0.01	0.01	0.02	1.5

## Sheet: Table S2
Table S2 Physical location of quantitative loci resisatnce to three major disease in B. napus (Blackleg, Clubroot and Sclerotinia Stem Rot).
Disease	QTL	Start with marker	End with marker	B. napus Chromosome	Start_QTL (bp)	End_QTL (bp)	References
Quantitative resistance to Blackleg	DY_1996_A01a	Bn-A01-p460072	scaffoldv4_18_884239	A01	50056	1528757	Kumar et al. 2018
	DB_BLUP_A01	scaffoldv4_18_292322	scaffoldv4_430_99625	A01	2123597	3146208	Kumar et al. 2018
	QRlm.wwai-A1b	CB10099	Ol12-F11	A01	3903118	6971631	Raman et al. 2012
	TS A01	sR9228a	sN12176	A01	4899255	6469147	Larkan et al. 2016
	TC A01	sN12790	sN4638	A01	6090395	6335386	Larkan et al. 2016
	QRlm.wwai-A1	Ol12-F11	BRAS078	A01	6971631	8061454	Raman et al. 2012
	DY_BLUP_A01	scaffoldv4_351_350219	scaffoldv4_317_459333	A01	10027817	19811465	Kumar et al. 2018
	DB_2008_A01	scaffoldv4_18_292322	scaffoldv4_430_99625	A01	19811466	20642739	Kumar et al. 2018
	DS_DY_BLUP_A02a	Bn-A02-p1372727	Bn-A02-p3221634	A02	12296	716351	Kumar et al. 2018
	DY_BLUP_A02b	Bn-A02-p10156025	Bn-A02-p15717143	A02	7002443	12120802	Kumar et al. 2018
	LmA2	CB10093	CB10540	A02	9629867	22111114	Delourme et al. 2008
	DS_BLUP_A02b	Bn-A02-p19927952	Bn-A02-p27245861	A02	20223345	24551863	Kumar et al. 2018
	GWAS_2013_A03	-	-	A03	2268379	2649558	Kumar et al. 2018
	DY_2012_A03	scaffoldv4_46_962259	Bn-A03-p12322277	A03	10407494	11386559	Kumar et al. 2018
	DY_BLUP_A03	Bn-A03-p22976259	Bn-A03-p25681343	A03	21756933	24048162	Kumar et al. 2018
	DB_2008_A03	scaffoldv4_864_135032	Bn-A03-p31049094	A03	27392140	28898756	Kumar et al. 2018
	DY_2007_A04	Bn-A04-p4825669	Bn-A04-p8287776	A04	4862946	9607197	Kumar et al. 2018
	DB_DY_BLUP_A04	scaffoldv4_273_339113	Bn-A04-p14559897	A04	10897699	15000508	Kumar et al. 2018
	DY_BLUP_A05_DB_2010	Bn-A05-p2582423	Bn-A05-p4937055	A05	2692141	4796651	Kumar et al. 2018
	DS_1998_A05	Bn-C5-p39681421	Bn-A05-p22114137	A05	18390064	20225547	Kumar et al. 2018
	DY_1996_A06a	Bn-A06-p369746	BS007106	A06	815916	2534937	Kumar et al. 2018
	DB_2010_A06	scaffoldv4_400_539363	scaffoldv4_450_505476	A06	6018001	7244033	Kumar et al. 2018
	GWAS_2014	-	-	A06	16498857	17149711	Kumar et al. 2018
	DB_BLUP_A06	scaffoldv4_68_947463	scaffoldv4_68_1093857	A06	18813243	18959637	Kumar et al. 2018
	DY_BLUP_A06	BS009615	Bn-A06-p21800927	A06	19988839	20820985	Kumar et al. 2018
	DY_1996_A06b	scaffoldv4_290_297119	scaffoldv4_290_608744	A06	22862488	23174113	Kumar et al. 2018
	DY_2012_A07	Bn-A07-p278353	Bn-A10-p12014652	A07	918397	2115094	Kumar et al. 2018
	DY_BLUP_A07	scaffoldv4_140_705800	Bn-A07-p10181071	A07	10770489	11353324	Kumar et al. 2018
	QRlm.wwai-A7	brms075	CB10278	A07	19887910	25037897	Raman et al. 2012
	GWAS_BLUP/06/14/15_A08	-	-	A08	9509351	12279616	Kumar et al. 2018
	DB_BLUP_A08	scaffoldv4_76_1476840	scaffoldv4_76_179138	A08	13235295	14532997	Kumar et al. 2018
	TC A08	sN4513Fa	sN12352a	A08	14322649	16240850	Larkan et al. 2016
	DB_BLUP_A09	scaffoldv4_316_630799	scaffoldv4_316_439503	A09	960630	1187663	Kumar et al. 2018
	GWAS_2013_A09	-	-	A09	1687078	3051910	Kumar et al. 2018
	GWAS_2013_A09	-	-	A09	1687078	3051910	Kumar et al. 2018
	GWAS_2013_A09	-	-	A09	1687078	3051910	Kumar et al. 2018
	GWAS_BLUP/14/15_DY_BLUP	-	-	A09	3718961	7019047	Kumar et al. 2018
	LmA9	CB10311	CB10106	A09	7171354	25372966	Delourme et al. 2008
	DY_2007_A09	scaffoldv4_561_253372	scaffoldv4_542_168628	A09	11174008	20254352	Kumar et al. 2018
	TS A09	sS2212	sR9373	A09	14992519	25991630	Larkan et al. 2016
	QRlm(ii).wwai-A9	brms176	brms319	A09	17588829	19851290	Raman et al. 2012
	DB_2010_A10	Bn-A10-p1123189	scaffoldv4_256_100746	A10	2418490	5703428	Kumar et al. 2018
	QRlm(ii).wwai-A10b	cb10172	BnFLC10	A10	12360782	15001387	Raman et al. 2012
	QRlm.wwai-A10	CB10031	cb10079	A10	15568448	15644528	Raman et al. 2012
	DY_BLUP_C01	scaffoldv4_3_3949393	scaffoldv4_3_2286783	C01	806911	2469521	Kumar et al. 2018
	N1 (Lake Bolac)	BRMS-056	Na12-C06	C01	6066490	13550016	Kaur et al. 2009
	GWAS_BLUP/14/15	-	-	C01	7529800	12545275	Kumar et al. 2018
	DB_BLUP_C01	scaffoldv4_95_1118052	scaffoldv4_95_32375	C01	12545276	13143834	Kumar et al. 2018
	QRlm(ii).wwai-C1	cb10034	brms287	C01	28511046	30496906	Raman et al. 2012
	DS_1998_C02	Bn-C2-p3732261	Bn-C2-p8718989	C02	3274964	6422017	Kumar et al. 2018
	LmC2	ScN01	CB10026	C02	9837258	16324951	Delourme et al. 2008
	QRlm(ii).wwai-C2a	na12-c03	ol10-c10	C02	45359945	45881448	Raman et al. 2012
	DB_BLUP_C02	45773276	46144755	C02	45773276	46144755	Kumar et al. 2018
	DB_BLUP_C03	scaffoldv4_229_276730	scaffoldv4_32_133480	C03	6332850	9146183	Kumar et al. 2018
	GWAS_BLUP/06/15	-	-	C03	23339613	30313720	Kumar et al. 2018
	LmC4	BRAS072	BRAS063	C04	772264	4698245	Delourme et al. 2008
	DY_BLUP_C04	scaffoldv4_232_330155	scaffoldv4_102_744595	C04	9540402	29268673	Kumar et al. 2018
	DB_2008_C04	scaffoldv4_145_228278	Bn-C4-p23518019	C04	12525653	21000887	Kumar et al. 2018
	Rlm(ii).wwai-A2	BRAS123	Na14-E11	C04	14970346	22885581	Raman et al. 2012
	QRlm(ii).wwai-C3	Na12-F09	ol13-d02	C04	17880316	27946150	Raman et al. 2012
	DB_BLUP_C04a	scaffoldv4_476_439285	scaffoldv4_534_365651	C04	29268674	30940202	Kumar et al. 2018
	DB_BLUP_C04b	scaffoldv4_89_3104	scaffoldv4_261_349710	C04	46363067	46715840	Kumar et al. 2018
	DB_2008_C05	scaffoldv4_309_207659	scaffoldv4_667_254511	C05	4522897	6341896	Kumar et al. 2018
	DY_2007_C05_DB_2010	scaffoldv4_3791_818	scaffoldv4_53_285396	C05	6341548	15005541	Kumar et al. 2018
	GWAS_BLUP/06/14/15_C05	-	-	C05	30940203	31443647	Kumar et al. 2018
	DB_BLUP_C06a	scaffoldv4_69_472108	scaffoldv4_69_1666812	C06	3320236	4232711	Kumar et al. 2018
	QRlm(ii).wwai-C6	ol12-e03	Na10-C06	C06	27067246	34268321	Raman et al. 2012
	GWAS_BLUP	-	-	C06	28302576	31736280	Kumar et al. 2018
	DB_2010_C06	scaffoldv4_226_304814	scaffoldv4_11_213078	C06	32038068	32555919	Kumar et al. 2018
	DB_DY_BLUP_C06b	scaffoldv4_69_1131989	scaffoldv4_69_1666812	C06	36365266	36900089	Kumar et al. 2018
	DB_2010_C07	scaffoldv4_434_350089	scaffoldv4_495_349209	C07	18399781	21287354	Kumar et al. 2018
	DY_2011_C07	scaffoldv4_26_212604	scaffoldv4_47_354672	C07	25446250	29338879	Kumar et al. 2018
	DY_BLUP_C07	scaffoldv4_35_515191	scaffoldv4_353_520272	C07	34643154	35276173	Kumar et al. 2018
	DY_1996_C07	Bn-C7-p42321718	scaffoldv4_87_241139	C07	39063758	40218894	Kumar et al. 2018
	DY_DB_BLUP_C08	Bn-C8-p31898562	Bn-C8-p32722330	C08	29800263	30553364	Kumar et al. 2018
	DY_1996_C08	Bn-C8-p34052524	Bn-C8-p35557727	C08	31861996	33251705	Kumar et al. 2018
	DS_1998_C08	Bn-C6-p37358876	Bn-C8-p40682226	C08	32453209	37497147	Kumar et al. 2018
	GWAS_BLUP/13/15	-	-	C09	2766537	3592310	Kumar et al. 2018
	DB_BLUP_C09	scaffoldv4_408_108046	scaffoldv4_156_982646	C09	5807013	6592185	Kumar et al. 2018
	DB_2010_C09	scaffoldv4_1929_22787	scaffoldv4_282_445311	C09	41092265	42988731	Kumar et al. 2018
	DY_BLUP_C09	Bn-C9-p51384906	scaffoldv4_121_859979	C09	46662813	47422621	Kumar et al. 2018
Quantitative resistance to Clubroot	Crr2	BRMS096	BRMS155	A01	4991989	8056393	Suwabe et al. 2006
	CRc	BRMS-082	BRMS-026	A02	14504839	22776219	Sakamoto et al. 2008
	PbBo(Anju)2	CAM2	BRAS011	A03	3738948	14241789	Nagaoka et al. 2010
	Crr3	OPC11-1S	OPC11-2S	A03	13272760	14279803	Hirai et al. 2004
	CRd	yau389	yau376	A03	14157584	14200992	Pang et al. 2018
	CRk	BRMS158	OPC11-2S	A03	14279803	15793705	Sakamoto et al. 2008
	CRb	KB59N07	B1005	A03	22774300	22877835	Kato et al. 2013
	MCR-A4	-	-	A04	16356482	16733484	Li et al. 2016
	Crr4	BRMS125	BRMS101	A06	100921	1873195	Suwabe et al. 2006
	Crr1	BRMS297	BRMS170	A08	8339696	10865297	Suwabe et al. 2006
	PbBo(Anju)1	pW176	BoDm1	C02	42041323	44597536	Nagaoka et al. 2010
	PbBo(Anju)3	BRMS330	BRMS-008	C03	1923827	3354434	Nagaoka et al. 2010
	MCR-C3	-	-	C03	21372298	21810339	Li et al. 2016
	SCR-C3	-	-	C03	58088063	58097249	Li et al. 2016
	SCR-C4a	-	-	C04	2498886	2511207	Li et al. 2016
	SCR-C4b	-	-	C04	8065329	8102210	Li et al. 2016
	PbBo(GC)1	Na12-C01	pW126	C05	10659736	39452265	Nagaoka et al. 2010
	PbBo(Anju)4	KBrS003O10N1	GMS616	C07	36671638	39608437	Nagaoka et al. 2010
	MCR-C9	-	-	C09	41753926	41967651	Li et al. 2016
Quantitative resistance to Sclerotinia Stem Rot	SRA1-1	BGR6	BnGMS87	A01	12444959	19857428	Jian et al. 2013
	S1	SR12355_213	-	A01	22609214	22809214	Sanjaya et al. 2016
	Sll2	pX115cH	-	A02	0	130777	Zhao et al. 2006
	S2	SN3761_179	-	A02	91624	291624	Sanjaya et al. 2016
	S3	SR0612_466	-	A02	2108155	2308155	Sanjaya et al. 2016
	S4	SR12015_304	-	A03	9507501	9707501	Sanjaya et al. 2016
	S5	SN0569_188	-	A03	12946378	13146378	Sanjaya et al. 2016
	S6	SR0536_237	-	A03	22944269	23144269	Sanjaya et al. 2016
	S7	SN13034_133	-	A04	7756881	7956881	Sanjaya et al. 2016
	S8	SN4276_480	-	A05	4693850	4893850	Sanjaya et al. 2016
	S9	SR12348I_180	-	A05	8655826	8855826	Sanjaya et al. 2016
	S11	SN11795R_86	-	A06	1710358	1910358	Sanjaya et al. 2016
	S12	SN1914J_250	-	A06	6140231	6340231	Sanjaya et al. 2016
	S13	SS1949_205	-	A06	19229293	19429293	Sanjaya et al. 2016
	S14	SN12508_220	-	A06	20136736	20336736	Sanjaya et al. 2016
	SRA6-2	BnEMS60	BEN278	A06	20965595	35732206	Jian et al. 2013
	S15	SS2141_137	-	A07	1781404	1981404	Sanjaya et al. 2016
	S16	SR7223_481	-	A07	14340743	14540743	Sanjaya et al. 2016
	S17	SR12173_203	-	A07	16197589	16397589	Sanjaya et al. 2016
	SRA8-2	BEN43	BGR93	A08	8337915	18390012	Jian et al. 2013
	SS1	-		A08	15094063	15101600	Wei et al. 2016
	Sll14a	pW137bH	-	A09	1483631	1683631	Zhao et al. 2006
	Sll14a3	pW137bH	-	A09	1483631	1683631	Zhao et al. 2006
	S18	SS2288_235	-	A09	11206600	11406600	Sanjaya et al. 2016
	LRA9-1/LRA9-2	BN9A	BGO179A	A09	22051514	23688607	Jian et al. 2013
	SRA9-1	BGR23	FITO018	A09	22586748	26573318	Jian et al. 2013
	S19	SN3560_346	-	A10	11867893	12067893	Sanjaya et al. 2016
	S20	SORH62_283	-	A10	15300691	15500691	Sanjaya et al. 2016
	qLR09-3/qLR10-1	SWUC59	Na12-C08	C01	12756747	21935046	Mei et al. 2013
	S22	SN12788_290	-	C01	29118479	29318479	Sanjaya et al. 2016
	S23	SR12095I_442	-	C02	1638778	1838778	Sanjaya et al. 2016
	S24	SR12040_178	-	C02	31473592	31673592	Sanjaya et al. 2016
	SRA2-2	BGO153	CB10022	C02	38711932	45405924	Jianet al. 2013
	S25	SN0218_405	-	C02	39185406	39385406	Sanjaya et al. 2016
	qSR10-2	BRAS029	-	C03	5355071	5555071	Wei et al. 2014
	S26	SN3821_495	-	C03	8120706	8320706	Sanjaya et al. 2016
	S27	SORD79_127	-	C03	13042903	13242903	Sanjaya et al. 2016
	S28	SNRA56_319	-	C03	15510433	15710433	Sanjaya et al. 2016
	S29	SN0569_371	-	C03	19194001	19394001	Sanjaya et al. 2016
	S30	SN2179F_226	-	C03	23159732	23359732	Sanjaya et al. 2016
	S31	SR12324I_336	-	C03	34868604	35068604	Sanjaya et al. 2016
	qSR10-1	AG203	-	C03_random	846986	1046986	Wei et al. 2014
	SS2	SNP2	-	C03_random	4468807	4668807	Wei et al. 2016
	S32	SR1157_487	-	C04	2498847	2698847	Sanjaya et al. 2016
	S33	SN12745_278	-	C04	5935809	6135809	Sanjaya et al. 2016
	S34	SN0857_287	-	C04	5935809	6135809	Sanjaya et al. 2016
	DSRC4	Bn-scaff_16804_3	p12914/p795694	C04	41105672	41235680	Wu et al. 2016
	S36	SN0866_278	-	C05	0	122635	Sanjaya et al. 2016
	S35	SN1944_308	-	C05	10803693	11003693	Sanjaya et al. 2016
	Sll5	pX133eH	-	C05	24620077	24820077	Zhao et al. 2006
	S37	SORH06_416	-	C05	27516764	27716764	Sanjaya et al. 2016
	S38	SR6083_413	-	C06	1692933	1892933	Sanjaya et al. 2016
	SS3	-		C06	30784152	31344734	Wei et al. 016
	SRC6-1/SRC6-2	BGO056	BrGMS231C	C06	31256898	36061993	Jian et al. 2013
	Sll16-1/Sll16-2/Sll16-3	pW242cH	-	C06	32466432	32666432	Zhao et al. 2006
	SRC6-3	BnEMS82B	BEN374A	C06	34585422	35953761	Jian et al. 2013
	qSR10-2	FITO398	BoGMS0545	C07	2853509	917942	Mei et al. 2013
	SRC7-3	CN27	Ol10-D03C	C07_random	683486	1733433	Jian et al. 2013
	S39	SN11542_199	-	C08	8082817	8282817	Sanjaya et al. 2016
	DSRC8	Bn-scaff_16231_1	p1186822/p1183915	C08	20717327	20720234	Wu et al. 2016
	S40	SR12348I_114	-	C08	24699307	24899307	Sanjaya et al. 2016
	Sll14b	pX123eH	-	C08	30168428	30368428	Zhao et al. 2006
	S42	SR12386_286	-	C08	31466379	31666379	Sanjaya et al. 2016
	S41	SN1944_280	-	C08	38076584	38276584	Sanjaya et al. 2016
	qSR11-1	CNU296	-	C08_random	3717121	3917121	Wei et al. 2014
	qLR09-6	SWUC731	SWUC700	C09	2387906	3087435	Mei et al. 2013
	qLR10-6/qSR09-2	SWUC731	Ol10-D08	C09	2387906	2861882	Mei et al. 2013
	qSR10-4/qSR09-1	SWUC711	SWUC700	C09	2843840	3087435	Mei et al. 2013
	qSR10-3	Ra2-F11	SWUC611	C09	4852505	5282728	Mei et al. 2013
	S43	SN2016_270	-	C09	13516587	13716587	Sanjaya et al. 2016
Note: the overlapping or neighboring located QTL (less than 1 Mb) were considered as repeatedly identified QTL and hightlighted by colored background.

## Sheet: Table S3
Table S3. The co-localization of identified NBS-encoding genes with mapped QTL against three major diseases in Brassica. napus: Blackleg, Clubroot and Sclerotinia Stem Rot.
Disease	QTL	start with marker	end with marker	QTL_chr.	QTL_start (bp)	QTL_end (bp)	References	NBS gene number	NBS genes
Quantitative resistance to Blackleg	DY_1996_A01a	Bn-A01-p460072	scaffoldv4_18_884239	A01	50056	1528757	Kumar et al. 2018	2	GSBRNA2T00121460001;GSBRNA2T00121459001
	DY_BLUP_A01	scaffoldv4_351_350219	scaffoldv4_317_459333	A01	10027817	19811465	Kumar et al. 2018	6	GSBRNA2T00021315001;GSBRNA2T00138435001;GSBRNA2T00138436001;GSBRNA2T00138438001;GSBRNA2T00026786001;GSBRNA2T00083384001
	DB_2008_A01	scaffoldv4_18_292322	scaffoldv4_430_99625	A01	19811466	20642739	Kumar et al. 2018	1	GSBRNA2T00010011001
	DY_BLUP_A02b	Bn-A02-p10156025	Bn-A02-p15717143	A02	7002443	12120802	Kumar et al. 2018	1	GSBRNA2T00088678001
	DS_BLUP_A02b	Bn-A02-p19927952	Bn-A02-p27245861	A02	20223345	24551863	Kumar et al. 2018	9	GSBRNA2T00098110001;GSBRNA2T00098104001;GSBRNA2T00120498001;GSBRNA2T00120339001;GSBRNA2T00120338001;GSBRNA2T00120333001;GSBRNA2T00120329001;GSBRNA2T00120328001;GSBRNA2T00120324001
	DY_BLUP_A03	Bn-A03-p22976259	Bn-A03-p25681343	A03	21756933	24048162	Kumar et al. 2018	7	GSBRNA2T00106668001;GSBRNA2T00106669001;GSBRNA2T00106783001;GSBRNA2T00106785001;GSBRNA2T00106789001;GSBRNA2T00048859001;GSBRNA2T00048898001;
	DB_2008_A03	scaffoldv4_864_135032	Bn-A03-p31049094	A03	27392140	28898756	Kumar et al. 2018	1	GSBRNA2T00083264001
	DB_DY_BLUP_A04	scaffoldv4_273_339113	Bn-A04-p14559897	A04	10897699	15000508	Kumar et al. 2018	1	GSBRNA2T00006395001
	DY_BLUP_A05_DB_2010	Bn-A05-p2582423	Bn-A05-p4937055	A05	2692141	4796651	Kumar et al. 2018	4	GSBRNA2T00117070001;GSBRNA2T00117071001;GSBRNA2T00117074001;GSBRNA2T00117079001
	DS_1998_A05	Bn-C5-p39681421	Bn-A05-p22114137	A05	18390064	20225547	Kumar et al. 2018	2	GSBRNA2T00104795001;GSBRNA2T00104794001
	DY_1996_A06a	Bn-A06-p369746	BS007106	A06	815916	2534937	Kumar et al. 2018	2	GSBRNA2T00021121001;GSBRNA2T00098068001
	DY_BLUP_A06	BS009615	Bn-A06-p21800927	A06	19988839	20820985	Kumar et al. 2018	3	GSBRNA2T00144378001;GSBRNA2T00144379001;GSBRNA2T00144381001
	DY_BLUP_A07	scaffoldv4_140_705800	Bn-A07-p10181071	A07	10770489	11353324	Kumar et al. 2018	2	GSBRNA2T00112460001;GSBRNA2T00112461001
	GWAS_BLUP/06/14/15_A08	-	-	A08	9509351	12279616	Kumar et al. 2018	1	GSBRNA2T00081287001
	DB_BLUP_A08	scaffoldv4_76_1476840	scaffoldv4_76_179138	A08	13235295	14532997	Kumar et al. 2018	1	GSBRNA2T00150947001
	GWAS_BLUP/14/15_DY_BLUP	-	-	A09	3718961	7019047	Kumar et al. 2018	8	GSBRNA2T00005686001;GSBRNA2T00068610001;GSBRNA2T00056436001;GSBRNA2T00056437001;GSBRNA2T00065552001;GSBRNA2T00065543001;GSBRNA2T00065542001;GSBRNA2T00065540001;
	DY_2007_A09	scaffoldv4_561_253372	scaffoldv4_542_168628	A09	11174008	20254352	Kumar et al. 2018	3	GSBRNA2T00145397001;GSBRNA2T00145434001;GSBRNA2T00145436001
	DB_2010_A10	Bn-A10-p1123189	scaffoldv4_256_100746	A10	2418490	5703428	Kumar et al. 2018	1	GSBRNA2T00122903001
	DB_BLUP_C01	scaffoldv4_95_1118052	scaffoldv4_95_32375	C01	12545276	13143834	Kumar et al. 2018	1	GSBRNA2T00157499001
	DS_1998_C02	Bn-C2-p3732261	Bn-C2-p8718989	C02	3274964	6422017	Kumar et al. 2018	9	GSBRNA2T00114845001;GSBRNA2T00114816001;GSBRNA2T00114812001;GSBRNA2T00114807001;GSBRNA2T00114804001;GSBRNA2T00114802001;GSBRNA2T00114763001;GSBRNA2T00114762001;GSBRNA2T00114739001;
	DB_BLUP_C03	scaffoldv4_229_276730	scaffoldv4_32_133480	C03	6332850	9146183	Kumar et al. 2018	1	GSBRNA2T00052616001
	GWAS_BLUP/06/15	-	-	C03	23339613	30313720	Kumar et al. 2018	2	GSBRNA2T00085228001;GSBRNA2T00085249001
	DY_BLUP_C04	scaffoldv4_232_330155	scaffoldv4_102_744595	C04	9540402	29268673	Kumar et al. 2018	9	GSBRNA2T00056878001;GSBRNA2T00089980001;GSBRNA2T00089977001;GSBRNA2T00037200001;GSBRNA2T00057147001;GSBRNA2T00057140001;GSBRNA2T00156703001;GSBRNA2T00156712001;GSBRNA2T00046352001
	DB_2008_C04	scaffoldv4_145_228278	Bn-C4-p23518019	C04	12525653	21000887	Kumar et al. 2018	3	GSBRNA2T00089980001;GSBRNA2T00089977001;GSBRNA2T00037200001
	DB_2008_C05	scaffoldv4_309_207659	scaffoldv4_667_254511	C05	4522897	6341896	Kumar et al. 2018	3	GSBRNA2T00044617001;GSBRNA2T00044614001;GSBRNA2T00044609001
	DY_2007_C05_DB_2010	scaffoldv4_3791_818	scaffoldv4_53_285396	C05	6341548	15005541	Kumar et al. 2018	5	GSBRNA2T00068223001;GSBRNA2T00068224001;GSBRNA2T00054217001;GSBRNA2T00084481001;GSBRNA2T00084492001
	DB_BLUP_C06a	scaffoldv4_69_472108	scaffoldv4_69_1666812	C06	3320236	4232711	Kumar et al. 2018	2	GSBRNA2T00074984001;GSBRNA2T00074980001
	GWAS_BLUP	-	-	C06	28302576	31736280	Kumar et al. 2018	1	GSBRNA2T00008052001
	DB_DY_BLUP_C06b	scaffoldv4_69_1131989	scaffoldv4_69_1666812	C06	36365266	36900089	Kumar et al. 2018	2	GSBRNA2T00148078001;GSBRNA2T00148110001
	DB_2010_C07	scaffoldv4_434_350089	scaffoldv4_495_349209	C07	18399781	21287354	Kumar et al. 2018	1	GSBRNA2T00109987001
	DY_2011_C07	scaffoldv4_26_212604	scaffoldv4_47_354672	C07	25446250	29338879	Kumar et al. 2018	1	GSBRNA2T00128621001
	DY_1996_C07	Bn-C7-p42321718	scaffoldv4_87_241139	C07	39063758	40218894	Kumar et al. 2018	2	GSBRNA2T00157119001;GSBRNA2T00157155001
	DS_1998_C08	Bn-C6-p37358876	Bn-C8-p40682226	C08	32453209	37497147	Kumar et al. 2018	12	GSBRNA2T00136787001;GSBRNA2T00136785001;GSBRNA2T00136784001;GSBRNA2T00136781001;GSBRNA2T00136779001;GSBRNA2T00090471001;GSBRNA2T00090470001;GSBRNA2T00090375001;GSBRNA2T00090373001;GSBRNA2T00090365001;GSBRNA2T00090364001;GSBRNA2T00057061001
	DB_2010_C09	scaffoldv4_1929_22787	scaffoldv4_282_445311	C09	41092265	42988731	Kumar et al. 2018	4	GSBRNA2T00032628001;GSBRNA2T00032632001;GSBRNA2T00032691001;GSBRNA2T00094765001
	TS A01	sR9228a	sN12176	A01	4899255	6469147	Larkan et al. 2016	1	GSBRNA2T00131435001
	TC A08	sN4513Fa	sN12352a	A08	14322649	16240850	Larkan et al. 2016		GSBRNA2T00083962001;GSBRNA2T00083959001
	TS A09	sS2212	sR9373	A09	14992519	25991630	Larkan et al. 2016	6	GSBRNA2T00090685001;GSBRNA2T00090686001;GSBRNA2T00129231001;GSBRNA2T00129276001;GSBRNA2T00129287001;GSBRNA2T00129288001
	QRlm.wwai-A1b	CB10099	Ol12-F11	A01	3903118	6971631	Raman et al. 2012	3	GSBRNA2T00131406001;GSBRNA2T00131408001GSBRNA2T00131406001GSBRNA2T00131435001
	QRlm.wwai-A1	Ol12-F11	BRAS078	A01	6971631	8061454	Raman et al. 2012	1	GSBRNA2T00149595001
	QRlm.wwai-A7	brms075	CB10278	A07	19887910	25037897	Raman et al. 2012	4	GSBRNA2T00102605001;GSBRNA2T00102607001;GSBRNA2T00146370001;GSBRNA2T00146342001
	Rlm(ii).wwai-A2	BRAS123	Na14-E11	C04	14970346	22885581	Raman et al. 2012	5	GSBRNA2T00037200001;GSBRNA2T00057147001;GSBRNA2T00057140001;GSBRNA2T00156703001;GSBRNA2T00156712001
	QRlm(ii).wwai-A10b	cb10172	BnFLC10	A10	12360782	15001387	Raman et al. 2012	2	GSBRNA2T00065916001;GSBRNA2T00135818001
	QRlm(ii).wwai-C1	cb10034	brms287	C01	28511046	30496906	Raman et al. 2012	1	GSBRNA2T00089167001
	QRlm(ii).wwai-C3	Na12-F09	ol13-d02	C04	17880316	27946150	Raman et al. 2012	4	GSBRNA2T00057147001;GSBRNA2T00057140001;GSBRNA2T00156703001;GSBRNA2T00156712001
	QRlm(ii).wwai-C6	ol12-e03	Na10-C06	C06	27067246	34268321	Raman et al. 2012	8	GSBRNA2T00008052001;GSBRNA2T00103378001;GSBRNA2T00103379001;GSBRNA2T00103381001;GSBRNA2T00103382001;GSBRNA2T00103384001;GSBRNA2T00103386001;GSBRNA2T00103387001
	N1 (Lake Bolac)	BRMS-056	Na12-C06	C01	6066490	13550016	Kaur et al. 2009	4	GSBRNA2T00107676001;GSBRNA2T00107670001;GSBRNA2T00157499001;GSBRNA2T00042230001
	LmA2	CB10093	CB10540	A02	9629867	22111114	Delourme et al. 2008	18	GSBRNA2T00088678001;GSBRNA2T00084839001;GSBRNA2T00035164001;GSBRNA2T00035161001;GSBRNA2T00035156001;GSBRNA2T00035149001;GSBRNA2T00035148001;GSBRNA2T00035129001;GSBRNA2T00079361001;GSBRNA2T00079362001;GSBRNA2T00079363001;GSBRNA2T00079364001;GSBRNA2T00079367001;GSBRNA2T00041670001;GSBRNA2T00041668001;GSBRNA2T00041667001;GSBRNA2T00098110001;GSBRNA2T00098104001
	LmA9	CB10311	CB10106	A09	7171354	25372966	Delourme et al. 2008	18	GSBRNA2T00070551001;GSBRNA2T00081578001;GSBRNA2T00081565001;GSBRNA2T00081543001;GSBRNA2T00091886001;GSBRNA2T00053120001;GSBRNA2T00058034001;GSBRNA2T00058058001;GSBRNA2T00058060001;GSBRNA2T00145397001;GSBRNA2T00145434001;GSBRNA2T00145436001;GSBRNA2T00090685001;GSBRNA2T00090686001;GSBRNA2T00129231001;GSBRNA2T00129276001;GSBRNA2T00129287001;GSBRNA2T00129288001
	LmC2	ScN01	CB10026	C02	9837258	16324951	Delourme et al. 2008	2	GSBRNA2T00076848001;GSBRNA2T00135215001
Quantitative resistance to Clubroot	Crr1	BRMS297	BRMS170	A08	8339696	10865297	Suwabe et al. 2006	4	GSBRNA2T00126894001;GSBRNA2T00126893001;GSBRNA2T00126782001;GSBRNA2T00081287001
	Crr2	BRMS096	BRMS155	A01	4991989	8056393	Suwabe et al. 2006	2	GSBRNA2T00131435001;GSBRNA2T00149595001
	Crr4	BRMS125	BRMS101	A06	100921	1873195	Suwabe et al. 2006	2	GSBRNA2T00021121001;GSBRNA2T00098068001
	CRc	BRMS-082	BRMS-026	A02	14504839	22776219	Sakamoto et al. 2008	18	GSBRNA2T00084839001;GSBRNA2T00035164001;GSBRNA2T00035161001;GSBRNA2T00035156001;GSBRNA2T00035149001;GSBRNA2T00035148001;GSBRNA2T00035129001;GSBRNA2T00079361001;GSBRNA2T00079362001;GSBRNA2T00079363001;GSBRNA2T00079364001;GSBRNA2T00079367001;GSBRNA2T00041670001;GSBRNA2T00041668001;GSBRNA2T00041667001;GSBRNA2T00098110001;GSBRNA2T00098104001;GSBRNA2T00120498001
	CRk	BRMS158	OPC11-2S	A03	14279803	15793705	Sakamoto et al. 2008	1	GSBRNA2T00111840001
	Crr3	OPC11-1S	OPC11-2S	A03	13272760	14279803	Hirai et al. 2004	2	GSBRNA2T00111893001;GSBRNA2T00111873001
	CRb	KB59N07	B1005	A03	22774300	22877835	Kato et al. 2013	2	GSBRNA2T00106783001;GSBRNA2T00106785001
	CRd	yau389	yau376	A03	14157584	14200992	Pang et al. 2018	1	GSBRNA2T00111893001
	PbBo(Anju)2	CAM2	BRAS011	A03	3738948	14241789	Nagaoka et al. 2010	5	GSBRNA2T00142069001;GSBRNA2T00151522001;GSBRNA2T00151568001;GSBRNA2T00111893001;GSBRNA2T00111873001
	PbBo(Anju)3	BRMS330	BRMS-008	C03	1923827	3354434	Nagaoka et al. 2010	2	GSBRNA2T00140188001;GSBRNA2T00140277001
	PbBo(Anju)4	KBrS003O10N1	GMS616	C07	36671638	39608437	Nagaoka et al. 2010	10	GSBRNA2T00031312001;GSBRNA2T00112649001;GSBRNA2T00112650001;GSBRNA2T00112652001;GSBRNA2T00112653001;GSBRNA2T00112656001;GSBRNA2T00112657001;GSBRNA2T00156964001;GSBRNA2T00156967001;GSBRNA2T00157119001
	PbBo(GC)1	Na12-C01	pW126	C05	10659736	39452265	Nagaoka et al. 2010	5	GSBRNA2T00084481001;GSBRNA2T00084492001;GSBRNA2T00106083001;GSBRNA2T00106082001;GSBRNA2T00111050001
Quantitative resistance to Sclerotinia Stem Rot	LRA9-1/LRA9-2	BN9A	BGO179A	A09	22051514	23688607	Wu et al. 2013	3	GSBRNA2T00090685001;GSBRNA2T00090686001;GSBRNA2T00129231001
	qLR09-3/qLR10-1	SWUC59	Na12-C08	C01	12756747	21935046	Mei et al. 2013	3	GSBRNA2T00042230001;GSBRNA2T00125781001;GSBRNA2T00125783001
	SRA1-1	BGR6	BnGMS87	A01	12444959	19857428	Wu et al. 2013	2	GSBRNA2T00026786001;GSBRNA2T00083384001
	SRA2-2	BGO153	CB10022	C02	38711932	45405924	Wu et al. 2013	1	GSBRNA2T00120663001
	SRA6-2	BnEMS60	BEN278	A06	20965595	35732206	Wu et al. 2013	2	GSBRNA2T00078155001;GSBRNA2T00054722001
	SRA8-2	BEN43	BGR93	A08	8337915	18390012	Wu et al. 2013	17	GSBRNA2T00126894001;GSBRNA2T00126893001;GSBRNA2T00126782001;GSBRNA2T00081287001;GSBRNA2T00027310001;GSBRNA2T00027249001;GSBRNA2T00027244001;GSBRNA2T00079465001;GSBRNA2T00150947001;GSBRNA2T00083962001;GSBRNA2T00083959001;GSBRNA2T00102985001;GSBRNA2T00015202001;GSBRNA2T00047167001;GSBRNA2T00047169001;GSBRNA2T00047171001;GSBRNA2T00047172001
	SRA9-1	BGR23	FITO018	A09	22586748	26573318	Wu et al. 2013	4	GSBRNA2T00129231001;GSBRNA2T00129276001;GSBRNA2T00129287001;GSBRNA2T00129288001
	SRC6-1/SRC6-2	BGO056	BrGMS231C	C06	31256898	36061993	Wu et al. 2013	7	GSBRNA2T00103378001;GSBRNA2T00103379001;GSBRNA2T00103381001;GSBRNA2T00103382001;GSBRNA2T00103384001;GSBRNA2T00103386001;GSBRNA2T00103387001
	qSR10-2	FITO398	BoGMS0545	C07	2853509	917942	Mei et al. 2013	1	GSBRNA2T00137766001
	S11	SN11795R_86	-	A06	1710358	1910358	Gyawali et al. 2016	2	GSBRNA2T00021121001;GSBRNA2T00098068001

## Sheet: Table S4
Table S4 The NBS-encoding genes located within the mapped QTL of three major disease of B. napus
NBS-encoding genes				Resistance QTL						Resistance QTL						Resistance QTL						Resistance QTL
Gene ID	Chromosome	gene_start	gene_end	Disease	Chromosome	Marker-F	Marker-R	QTL_start	QTL_end	Disease	Chromosome	Marker-F	Marker-R	QTL_start	QTL_end	Disease	Chromosome	Marker-F	Marker-R	QTL_start	QTL_end	Disease	Chromosome	Marker-F	Marker-R	QTL_start	QTL_end
GSBRNA2T00129231001	chrA09	23592026	23597174	Blackleg (Larkan et al. 2016)	A09	sS2212	sR9373	14992519	25991630	Blackleg (Delourme et al. 2008)	A09	CB10311	CB10106	7171354	25372966	Sclerotinia Stem Rot (Jian et al. 2013)	A09	BN9A	BGO179A	22051514	23688607	Sclerotinia Stem Rot (Jian et al. 2013)	A09	BGR23	FITO018	22586748	26573318
GSBRNA2T00037200001	chrC04	18561799	18567907	Blackleg (Kumar et al. 2018)	C04	scaffoldv4_232_330155	scaffoldv4_102_744595	9540402	29268673	Blackleg (Kumar et al. 2018)	C04	scaffoldv4_145_228278	Bn-C4-p23518019	12525653	21000887	Blackleg (Raman et al. 2012)	C04	BRAS123	Na14-E11	14970346	22885581
GSBRNA2T00057147001	chrC04	21093464	21097520	Blackleg (Kumar et al. 2018)	C04	scaffoldv4_232_330155	scaffoldv4_102_744595	9540402	29268673	Blackleg (Raman et al. 2012)	C04	BRAS123	Na14-E11	14970346	22885581	Blackleg (Raman et al. 2012)	C04	Na12-F09	ol13-d02	17880316	27946150
GSBRNA2T00057140001	chrC04	21149010	21150409	Blackleg (Kumar et al. 2018)	C04	scaffoldv4_232_330155	scaffoldv4_102_744595	9540402	29268673	Blackleg (Raman et al. 2012)	C04	BRAS123	Na14-E11	14970346	22885581	Blackleg (Raman et al. 2012)	C04	Na12-F09	ol13-d02	17880316	27946150
GSBRNA2T00156703001	chrC04	21551304	21554736	Blackleg (Kumar et al. 2018)	C04	scaffoldv4_232_330155	scaffoldv4_102_744595	9540402	29268673	Blackleg (Raman et al. 2012)	C04	BRAS123	Na14-E11	14970346	22885581	Blackleg (Raman et al. 2012)	C04	Na12-F09	ol13-d02	17880316	27946150
GSBRNA2T00156712001	chrC04	21639591	21640734	Blackleg (Kumar et al. 2018)	C04	scaffoldv4_232_330155	scaffoldv4_102_744595	9540402	29268673	Blackleg (Raman et al. 2012)	C04	BRAS123	Na14-E11	14970346	22885581	Blackleg (Raman et al. 2012)	C04	Na12-F09	ol13-d02	17880316	27946150
GSBRNA2T00111893001	chrA03	14150222	14170562	Clubroot (Nagaoka et al. 2010)	A03	CAM2	BRAS011	3738948	14241789	Clubroot (Pang et al. 2018)	A03	yau389	yau376	14157584	14200992	Clubroot (Hirai et al. 2004)	A03	OPC11-1S	OPC11-2S	13272760	14279803
GSBRNA2T00090685001	chrA09	22163051	22172887	Blackleg (Larkan et al. 2016)	A09	sS2212	sR9373	14992519	25991630	Blackleg (Delourme et al. 2008)	A09	CB10311	CB10106	7171354	25372966	Sclerotinia Stem Rot (Jian et al. 2013)	A09	BN9A	BGO179A	22051514	23688607
GSBRNA2T00090686001	chrA09	22177090	22180894	Blackleg (Larkan et al. 2016)	A09	sS2212	sR9373	14992519	25991630	Blackleg (Delourme et al. 2008)	A09	CB10311	CB10106	7171354	25372966	Sclerotinia Stem Rot (Jian et al. 2013)	A09	BN9A	BGO179A	22051514	23688607
GSBRNA2T00129276001	chrA09	23821407	23825449	Blackleg (Larkan et al. 2016)	A09	sS2212	sR9373	14992519	25991630	Blackleg (Delourme et al. 2008)	A09	CB10311	CB10106	7171354	25372966	Sclerotinia Stem Rot (Jian et al. 2013)	A09	BGR23	FITO018	22586748	26573318
GSBRNA2T00129287001	chrA09	23880816	23885220	Blackleg (Larkan et al. 2016)	A09	sS2212	sR9373	14992519	25991630	Blackleg (Delourme et al. 2008)	A09	CB10311	CB10106	7171354	25372966	Sclerotinia Stem Rot (Jian et al. 2013)	A09	BGR23	FITO018	22586748	26573318
GSBRNA2T00129288001	chrA09	23885720	23890151	Blackleg (Larkan et al. 2016)	A09	sS2212	sR9373	14992519	25991630	Blackleg (Delourme et al. 2008)	A09	CB10311	CB10106	7171354	25372966	Sclerotinia Stem Rot (Jian et al. 2013)	A09	BGR23	FITO018	22586748	26573318
GSBRNA2T00131435001	chrA01	5002568	5008394	Blackleg (Larkan et al. 2016)	A01	sR9228a	sN12176	4899255	6469147	Blackleg (Raman et al. 2012)	A01	CB10099	Ol12-F11	3903118	6971631	Clubroot (Suwabe et al. 2006)	A01	BRMS096	BRMS155	4991989	8056393
GSBRNA2T00098110001	chrA02	21923208	21926710	Blackleg (Kumar et al. 2018)	A02	Bn-A02-p19927952	Bn-A02-p27245861	20223345	24551863	Blackleg (Delourme et al. 2008)	A02	CB10093	CB10540	9629867	22111114	Clubroot (Sakamoto et al. 2008)	A02	BRMS-082	BRMS-026	14504839	22776219
GSBRNA2T00098104001	chrA02	21944674	21951722	Blackleg (Kumar et al. 2018)	A02	Bn-A02-p19927952	Bn-A02-p27245861	20223345	24551863	Blackleg (Delourme et al. 2008)	A02	CB10093	CB10540	9629867	22111114	Clubroot (Sakamoto et al. 2008)	A02	BRMS-082	BRMS-026	14504839	22776219
GSBRNA2T00081287001	chrA08	10622230	10625558	Blackleg (Kumar et al. 2018)	A08	-	-	9509351	12279616	Sclerotinia Stem Rot (Jian et al. 2013)	A08	BEN43	BGR93	8337915	18390012	Clubroot (Suwabe et al. 2006)	A08	BRMS297	BRMS170	8339696	10865297
GSBRNA2T00021121001	chrA06	1789562	1792448	Blackleg (Kumar et al. 2018)	A06	Bn-A06-p369746	BS007106	815916	2534937	Sclerotinia Stem Rot (Sanjaya et al. 2016)	A06	SN11795R_86	-	1710358	1910358	Clubroot (Suwabe et al. 2006)	A06	BRMS125	BRMS101	100921	1873195
GSBRNA2T00098068001	chrA06	1794053	1794875	Blackleg (Kumar et al. 2018)	A06	Bn-A06-p369746	BS007106	815916	2534937	Sclerotinia Stem Rot (Sanjaya et al. 2016)	A06	SN11795R_86	-	1710358	1910358	Clubroot (Suwabe et al. 2006)	A06	BRMS125	BRMS101	100921	1873195
GSBRNA2T00088678001	chrA02	9671558	9674539	Blackleg (Kumar et al. 2018)	A02	Bn-A02-p10156025	Bn-A02-p15717143	7002443	12120802	Blackleg (Delourme et al. 2008)	A02	CB10093	CB10540	9629867	22111114
GSBRNA2T00145397001	chrA09	13716318	13724538	Blackleg (Kumar et al. 2018)	A09	scaffoldv4_561_253372	scaffoldv4_542_168628	11174008	20254352	Blackleg (Delourme et al. 2008)	A09	CB10311	CB10106	7171354	25372966
GSBRNA2T00145434001	chrA09	13903561	13910991	Blackleg (Kumar et al. 2018)	A09	scaffoldv4_561_253372	scaffoldv4_542_168628	11174008	20254352	Blackleg (Delourme et al. 2008)	A09	CB10311	CB10106	7171354	25372966
GSBRNA2T00145436001	chrA09	13925803	13930081	Blackleg (Kumar et al. 2018)	A09	scaffoldv4_561_253372	scaffoldv4_542_168628	11174008	20254352	Blackleg (Delourme et al. 2008)	A09	CB10311	CB10106	7171354	25372966
GSBRNA2T00157499001	chrC01	12578396	12580846	Blackleg (Kaur et al. 2009)	C01	BRMS-056	Na12-C06	6066490	13550016	Blackleg (Kumar et al. 2018)	C01	scaffoldv4_95_1118052	scaffoldv4_95_32375	12545276	13143834
GSBRNA2T00089980001	chrC04	13713645	13714244	Blackleg (Kumar et al. 2018)	C04	scaffoldv4_232_330155	scaffoldv4_102_744595	9540402	29268673	Blackleg (Kumar et al. 2018)	C04	scaffoldv4_145_228278	Bn-C4-p23518019	12525653	21000887
GSBRNA2T00089977001	chrC04	13719326	13721554	Blackleg (Kumar et al. 2018)	C04	scaffoldv4_232_330155	scaffoldv4_102_744595	9540402	29268673	Blackleg (Kumar et al. 2018)	C04	scaffoldv4_145_228278	Bn-C4-p23518019	12525653	21000887
GSBRNA2T00008052001	chrC06	29175361	29180782	Blackleg (Raman et al. 2012)	C06	ol12-e03	Na10-C06	27067246	34268321	Blackleg (Kumar et al. 2018)	C06	-	-	28302576	31736280
GSBRNA2T00111873001	chrA03	14237644	14241837	Clubroot (Nagaoka et al. 2010)	A03	CAM2	BRAS011	3738948	14241789	Clubroot (Hirai et al. 2004)	A03	OPC11-1S	OPC11-2S	13272760	14279803
GSBRNA2T00084839001	chrA02	15133132	15134135	Blackleg (Delourme et al. 2008)	A02	CB10093	CB10540	9629867	22111114	Clubroot (Sakamoto et al. 2008)	A02	BRMS-082	BRMS-026	14504839	22776219
GSBRNA2T00035164001	chrA02	17041826	17047912	Blackleg (Delourme et al. 2008)	A02	CB10093	CB10540	9629867	22111114	Clubroot (Sakamoto et al. 2008)	A02	BRMS-082	BRMS-026	14504839	22776219
GSBRNA2T00035161001	chrA02	17065623	17069124	Blackleg (Delourme et al. 2008)	A02	CB10093	CB10540	9629867	22111114	Clubroot (Sakamoto et al. 2008)	A02	BRMS-082	BRMS-026	14504839	22776219
GSBRNA2T00035156001	chrA02	17103806	17107792	Blackleg (Delourme et al. 2008)	A02	CB10093	CB10540	9629867	22111114	Clubroot (Sakamoto et al. 2008)	A02	BRMS-082	BRMS-026	14504839	22776219
GSBRNA2T00035149001	chrA02	17139707	17147166	Blackleg (Delourme et al. 2008)	A02	CB10093	CB10540	9629867	22111114	Clubroot (Sakamoto et al. 2008)	A02	BRMS-082	BRMS-026	14504839	22776219
GSBRNA2T00035148001	chrA02	17149175	17151804	Blackleg (Delourme et al. 2008)	A02	CB10093	CB10540	9629867	22111114	Clubroot (Sakamoto et al. 2008)	A02	BRMS-082	BRMS-026	14504839	22776219
GSBRNA2T00035129001	chrA02	17280061	17281042	Blackleg (Delourme et al. 2008)	A02	CB10093	CB10540	9629867	22111114	Clubroot (Sakamoto et al. 2008)	A02	BRMS-082	BRMS-026	14504839	22776219
GSBRNA2T00079361001	chrA02	17868314	17870319	Blackleg (Delourme et al. 2008)	A02	CB10093	CB10540	9629867	22111114	Clubroot (Sakamoto et al. 2008)	A02	BRMS-082	BRMS-026	14504839	22776219
GSBRNA2T00079362001	chrA02	17873611	17882045	Blackleg (Delourme et al. 2008)	A02	CB10093	CB10540	9629867	22111114	Clubroot (Sakamoto et al. 2008)	A02	BRMS-082	BRMS-026	14504839	22776219
GSBRNA2T00079363001	chrA02	17882150	17889675	Blackleg (Delourme et al. 2008)	A02	CB10093	CB10540	9629867	22111114	Clubroot (Sakamoto et al. 2008)	A02	BRMS-082	BRMS-026	14504839	22776219
GSBRNA2T00079364001	chrA02	17895863	17900088	Blackleg (Delourme et al. 2008)	A02	CB10093	CB10540	9629867	22111114	Clubroot (Sakamoto et al. 2008)	A02	BRMS-082	BRMS-026	14504839	22776219
GSBRNA2T00079367001	chrA02	17911482	17918011	Blackleg (Delourme et al. 2008)	A02	CB10093	CB10540	9629867	22111114	Clubroot (Sakamoto et al. 2008)	A02	BRMS-082	BRMS-026	14504839	22776219
GSBRNA2T00041670001	chrA02	18493992	18496892	Blackleg (Delourme et al. 2008)	A02	CB10093	CB10540	9629867	22111114	Clubroot (Sakamoto et al. 2008)	A02	BRMS-082	BRMS-026	14504839	22776219
GSBRNA2T00041668001	chrA02	18515874	18532420	Blackleg (Delourme et al. 2008)	A02	CB10093	CB10540	9629867	22111114	Clubroot (Sakamoto et al. 2008)	A02	BRMS-082	BRMS-026	14504839	22776219
GSBRNA2T00041667001	chrA02	18534377	18541215	Blackleg (Delourme et al. 2008)	A02	CB10093	CB10540	9629867	22111114	Clubroot (Sakamoto et al. 2008)	A02	BRMS-082	BRMS-026	14504839	22776219
GSBRNA2T00120498001	chrA02	22631743	22635218	Blackleg (Kumar et al. 2018)	A02	Bn-A02-p19927952	Bn-A02-p27245861	20223345	24551863	Clubroot (Sakamoto et al. 2008)	A02	BRMS-082	BRMS-026	14504839	22776219
GSBRNA2T00106783001	chrA03	22864717	22872440	Blackleg (Kumar et al. 2018)	A03	Bn-A03-p22976259	Bn-A03-p25681343	21756933	24048162	Clubroot (Kato et al. 2013)	A03	KB59N07	B1005	22774300	22877835
GSBRNA2T00106785001	chrA03	22877239	22878893	Blackleg (Kumar et al. 2018)	A03	Bn-A03-p22976259	Bn-A03-p25681343	21756933	24048162	Clubroot (Kato et al. 2013)	A03	KB59N07	B1005	22774300	22877835
GSBRNA2T00084481001	chrC05	12928779	12932527	Blackleg (Kumar et al. 2018)	C05	scaffoldv4_3791_818	scaffoldv4_53_285396	6341548	15005541	Clubroot (Nagaoka et al. 2010)	C05	Na12-C01	pW126	10659736	39452265
GSBRNA2T00084492001	chrC05	12993815	12998746	Blackleg (Kumar et al. 2018)	C05	scaffoldv4_3791_818	scaffoldv4_53_285396	6341548	15005541	Clubroot (Nagaoka et al. 2010)	C05	Na12-C01	pW126	10659736	39452265
GSBRNA2T00149595001	chrA01	7809073	7811565	Blackleg (Raman et al. 2012)	A01	Ol12-F11	BRAS078	6971631	8061454	Clubroot (Suwabe et al. 2006)	A01	BRMS096	BRMS155	4991989	8056393
GSBRNA2T00157119001	chrC07	39592543	39595254	Blackleg (Kumar et al. 2018)	C07	Bn-C7-p42321718	scaffoldv4_87_241139	39063758	40218894	Clubroot (Nagaoka et al. 2010)	C07	KBrS003O10N1	GMS616	36671638	39608437
GSBRNA2T00026786001	chrA01	14300151	14303278	Blackleg (Kumar et al. 2018)	A01	scaffoldv4_351_350219	scaffoldv4_317_459333	10027817	19811465	Sclerotinia Stem Rot (Jian et al. 2013)	A01	BGR6	BnGMS87	12444959	19857428
GSBRNA2T00083384001	chrA01	15409081	15411801	Blackleg (Kumar et al. 2018)	A01	scaffoldv4_351_350219	scaffoldv4_317_459333	10027817	19811465	Sclerotinia Stem Rot (Jian et al. 2013)	A01	BGR6	BnGMS87	12444959	19857428
GSBRNA2T00042230001	chrC01	13399835	13402917	Blackleg (Kaur et al. 2009)	C01	BRMS-056	Na12-C06	6066490	13550016	Sclerotinia Stem Rot (Mei et al. 2013)	C01	SWUC59	Na12-C08	12756747	21935046
GSBRNA2T00103378001	chrC06	33631684	33634487	Blackleg (Raman et al. 2012)	C06	ol12-e03	Na10-C06	27067246	34268321	Sclerotinia Stem Rot (Jian et al. 2013)	C06	BGO056	BrGMS231C	31256898	36061993
GSBRNA2T00103379001	chrC06	33637438	33638895	Blackleg (Raman et al. 2012)	C06	ol12-e03	Na10-C06	27067246	34268321	Sclerotinia Stem Rot (Jian et al. 2013)	C06	BGO056	BrGMS231C	31256898	36061993
GSBRNA2T00103381001	chrC06	33641360	33646689	Blackleg (Raman et al. 2012)	C06	ol12-e03	Na10-C06	27067246	34268321	Sclerotinia Stem Rot (Jian et al. 2013)	C06	BGO056	BrGMS231C	31256898	36061993
GSBRNA2T00103382001	chrC06	33649077	33651196	Blackleg (Raman et al. 2012)	C06	ol12-e03	Na10-C06	27067246	34268321	Sclerotinia Stem Rot (Jian et al. 2013)	C06	BGO056	BrGMS231C	31256898	36061993
GSBRNA2T00103384001	chrC06	33658657	33660040	Blackleg (Raman et al. 2012)	C06	ol12-e03	Na10-C06	27067246	34268321	Sclerotinia Stem Rot (Jian et al. 2013)	C06	BGO056	BrGMS231C	31256898	36061993
GSBRNA2T00103386001	chrC06	33664506	33667095	Blackleg (Raman et al. 2012)	C06	ol12-e03	Na10-C06	27067246	34268321	Sclerotinia Stem Rot (Jian et al. 2013)	C06	BGO056	BrGMS231C	31256898	36061993
GSBRNA2T00103387001	chrC06	33669892	33671388	Blackleg (Raman et al. 2012)	C06	ol12-e03	Na10-C06	27067246	34268321	Sclerotinia Stem Rot (Jian et al. 2013)	C06	BGO056	BrGMS231C	31256898	36061993
GSBRNA2T00150947001	chrA08	13331810	13339025	Blackleg (Kumar et al. 2018)	A08	scaffoldv4_76_1476840	scaffoldv4_76_179138	13235295	14532997	Sclerotinia Stem Rot (Jian et al. 2013)	A08	BEN43	BGR93	8337915	18390012
GSBRNA2T00083962001	chrA08	15282927	15290334	Blackleg (Larkan et al. 2016)	A08	sN4513Fa	sN12352a	14322649	16240850	Sclerotinia Stem Rot (Jian et al. 2013)	A08	BEN43	BGR93	8337915	18390012
GSBRNA2T00083959001	chrA08	15299747	15304559	Blackleg (Larkan et al. 2016)	A08	sN4513Fa	sN12352a	14322649	16240850	Sclerotinia Stem Rot (Jian et al. 2013)	A08	BEN43	BGR93	8337915	18390012
GSBRNA2T00126894001	chrA08	8891407	8895987	Sclerotinia Stem Rot (Jian et al. 2013)	A08	BEN43	BGR93	8337915	18390012	Clubroot (Suwabe et al. 2006)	A08	BRMS297	BRMS170	8339696	10865297
GSBRNA2T00126893001	chrA08	8896816	8901417	Sclerotinia Stem Rot (Jian et al. 2013)	A08	BEN43	BGR93	8337915	18390012	Clubroot (Suwabe et al. 2006)	A08	BRMS297	BRMS170	8339696	10865297
GSBRNA2T00126782001	chrA08	9456085	9467947	Sclerotinia Stem Rot (Jian et al. 2013)	A08	BEN43	BGR93	8337915	18390012	Clubroot (Suwabe et al. 2006)	A08	BRMS297	BRMS170	8339696	10865297
GSBRNA2T00121460001	chrA01	777343	781758	Blackleg (Kumar et al. 2018)	A01	Bn-A01-p460072	scaffoldv4_18_884239	50056	1528757
GSBRNA2T00121459001	chrA01	782309	787262	Blackleg (Kumar et al. 2018)	A01	Bn-A01-p460072	scaffoldv4_18_884239	50056	1528757
GSBRNA2T00131406001	chrA01	4841683	4845723	Blackleg (Raman et al. 2012)	A01	CB10099	Ol12-F11	3903118	6971631
GSBRNA2T00131408001	chrA01	4854558	4855699	Blackleg (Raman et al. 2012)	A01	CB10099	Ol12-F11	3903118	6971631
GSBRNA2T00021315001	chrA01	10190655	10203053	Blackleg (Kumar et al. 2018)	A01	scaffoldv4_351_350219	scaffoldv4_317_459333	10027817	19811465
GSBRNA2T00138435001	chrA01	11591395	11592846	Blackleg (Kumar et al. 2018)	A01	scaffoldv4_351_350219	scaffoldv4_317_459333	10027817	19811465
GSBRNA2T00138436001	chrA01	11592897	11593974	Blackleg (Kumar et al. 2018)	A01	scaffoldv4_351_350219	scaffoldv4_317_459333	10027817	19811465
GSBRNA2T00138438001	chrA01	11597425	11598618	Blackleg (Kumar et al. 2018)	A01	scaffoldv4_351_350219	scaffoldv4_317_459333	10027817	19811465
GSBRNA2T00010011001	chrA01	19873237	19874903	Blackleg (Kumar et al. 2018)	A01	scaffoldv4_18_292322	scaffoldv4_430_99625	19811466	20642739
GSBRNA2T00120339001	chrA02	23431347	23439071	Blackleg (Kumar et al. 2018)	A02	Bn-A02-p19927952	Bn-A02-p27245861	20223345	24551863
GSBRNA2T00120338001	chrA02	23441979	23444630	Blackleg (Kumar et al. 2018)	A02	Bn-A02-p19927952	Bn-A02-p27245861	20223345	24551863
GSBRNA2T00120333001	chrA02	23461834	23463306	Blackleg (Kumar et al. 2018)	A02	Bn-A02-p19927952	Bn-A02-p27245861	20223345	24551863
GSBRNA2T00120329001	chrA02	23474536	23476302	Blackleg (Kumar et al. 2018)	A02	Bn-A02-p19927952	Bn-A02-p27245861	20223345	24551863
GSBRNA2T00120328001	chrA02	23476363	23481485	Blackleg (Kumar et al. 2018)	A02	Bn-A02-p19927952	Bn-A02-p27245861	20223345	24551863
GSBRNA2T00120324001	chrA02	23488904	23491170	Blackleg (Kumar et al. 2018)	A02	Bn-A02-p19927952	Bn-A02-p27245861	20223345	24551863
GSBRNA2T00106668001	chrA03	22263713	22269313	Blackleg (Kumar et al. 2018)	A03	Bn-A03-p22976259	Bn-A03-p25681343	21756933	24048162
GSBRNA2T00106669001	chrA03	22269712	22273101	Blackleg (Kumar et al. 2018)	A03	Bn-A03-p22976259	Bn-A03-p25681343	21756933	24048162
GSBRNA2T00106789001	chrA03	22885701	22888641	Blackleg (Kumar et al. 2018)	A03	Bn-A03-p22976259	Bn-A03-p25681343	21756933	24048162
GSBRNA2T00048859001	chrA03	23454645	23457356	Blackleg (Kumar et al. 2018)	A03	Bn-A03-p22976259	Bn-A03-p25681343	21756933	24048162
GSBRNA2T00048898001	chrA03	23666077	23668891	Blackleg (Kumar et al. 2018)	A03	Bn-A03-p22976259	Bn-A03-p25681343	21756933	24048162
GSBRNA2T00083264001	chrA03	27453028	27456208	Blackleg (Kumar et al. 2018)	A03	scaffoldv4_864_135032	Bn-A03-p31049094	27392140	28898756
GSBRNA2T00006395001	chrA04	14776466	14779679	Blackleg (Kumar et al. 2018)	A04	scaffoldv4_273_339113	Bn-A04-p14559897	10897699	15000508
GSBRNA2T00117070001	chrA05	4304964	4313386	Blackleg (Kumar et al. 2018)	A05	Bn-A05-p2582423	Bn-A05-p4937055	2692141	4796651
GSBRNA2T00117071001	chrA05	4313893	4323181	Blackleg (Kumar et al. 2018)	A05	Bn-A05-p2582423	Bn-A05-p4937055	2692141	4796651
GSBRNA2T00117074001	chrA05	4331946	4339328	Blackleg (Kumar et al. 2018)	A05	Bn-A05-p2582423	Bn-A05-p4937055	2692141	4796651
GSBRNA2T00117079001	chrA05	4355492	4366355	Blackleg (Kumar et al. 2018)	A05	Bn-A05-p2582423	Bn-A05-p4937055	2692141	4796651
GSBRNA2T00104795001	chrA05	18570665	18574635	Blackleg (Kumar et al. 2018)	A05	Bn-C5-p39681421	Bn-A05-p22114137	18390064	20225547
GSBRNA2T00104794001	chrA05	18576215	18580417	Blackleg (Kumar et al. 2018)	A05	Bn-C5-p39681421	Bn-A05-p22114137	18390064	20225547
GSBRNA2T00144378001	chrA06	20299688	20310650	Blackleg (Kumar et al. 2018)	A06	BS009615	Bn-A06-p21800927	19988839	20820985
GSBRNA2T00144379001	chrA06	20310704	20311970	Blackleg (Kumar et al. 2018)	A06	BS009615	Bn-A06-p21800927	19988839	20820985
GSBRNA2T00144381001	chrA06	20316433	20319017	Blackleg (Kumar et al. 2018)	A06	BS009615	Bn-A06-p21800927	19988839	20820985
GSBRNA2T00112460001	chrA07	11203905	11207179	Blackleg (Kumar et al. 2018)	A07	scaffoldv4_140_705800	Bn-A07-p10181071	10770489	11353324
GSBRNA2T00112461001	chrA07	11208605	11211546	Blackleg (Kumar et al. 2018)	A07	scaffoldv4_140_705800	Bn-A07-p10181071	10770489	11353324
GSBRNA2T00102605001	chrA07	21578818	21580246	Blackleg (Raman et al. 2012)	A07	brms075	CB10278	19887910	25037897
GSBRNA2T00102607001	chrA07	21589130	21590643	Blackleg (Raman et al. 2012)	A07	brms075	CB10278	19887910	25037897
GSBRNA2T00146370001	chrA07	23563278	23567836	Blackleg (Raman et al. 2012)	A07	brms075	CB10278	19887910	25037897
GSBRNA2T00146342001	chrA07	23681043	23684768	Blackleg (Raman et al. 2012)	A07	brms075	CB10278	19887910	25037897
GSBRNA2T00005686001	chrA09	3765226	3768474	Blackleg (Kumar et al. 2018)	A09	-	-	3718961	7019047
GSBRNA2T00068610001	chrA09	5372257	5374701	Blackleg (Kumar et al. 2018)	A09	-	-	3718961	7019047
GSBRNA2T00056436001	chrA09	5790882	5794633	Blackleg (Kumar et al. 2018)	A09	-	-	3718961	7019047
GSBRNA2T00056437001	chrA09	5795017	5798514	Blackleg (Kumar et al. 2018)	A09	-	-	3718961	7019047
GSBRNA2T00065552001	chrA09	6009515	6016303	Blackleg (Kumar et al. 2018)	A09	-	-	3718961	7019047
GSBRNA2T00065543001	chrA09	6072840	6076397	Blackleg (Kumar et al. 2018)	A09	-	-	3718961	7019047
GSBRNA2T00065542001	chrA09	6078779	6082345	Blackleg (Kumar et al. 2018)	A09	-	-	3718961	7019047
GSBRNA2T00065540001	chrA09	6087668	6092971	Blackleg (Kumar et al. 2018)	A09	-	-	3718961	7019047
GSBRNA2T00070551001	chrA09	7881800	7884618	Blackleg (Delourme et al. 2008)	A09	CB10311	CB10106	7171354	25372966
GSBRNA2T00081578001	chrA09	8197732	8202322	Blackleg (Delourme et al. 2008)	A09	CB10311	CB10106	7171354	25372966
GSBRNA2T00081565001	chrA09	8256760	8261221	Blackleg (Delourme et al. 2008)	A09	CB10311	CB10106	7171354	25372966
GSBRNA2T00081543001	chrA09	8386492	8388162	Blackleg (Delourme et al. 2008)	A09	CB10311	CB10106	7171354	25372966
GSBRNA2T00091886001	chrA09	8454964	8458410	Blackleg (Delourme et al. 2008)	A09	CB10311	CB10106	7171354	25372966
GSBRNA2T00053120001	chrA09	10043740	10052430	Blackleg (Delourme et al. 2008)	A09	CB10311	CB10106	7171354	25372966
GSBRNA2T00058034001	chrA09	10992291	10995045	Blackleg (Delourme et al. 2008)	A09	CB10311	CB10106	7171354	25372966
GSBRNA2T00058058001	chrA09	11116934	11123544	Blackleg (Delourme et al. 2008)	A09	CB10311	CB10106	7171354	25372966
GSBRNA2T00058060001	chrA09	11134256	11143774	Blackleg (Delourme et al. 2008)	A09	CB10311	CB10106	7171354	25372966
GSBRNA2T00122903001	chrA10	2696353	2697057	Blackleg (Kumar et al. 2018)	A10	Bn-A10-p1123189	scaffoldv4_256_100746	2418490	5703428
GSBRNA2T00065916001	chrA10	12659876	12663175	Blackleg (Raman et al. 2012)	A10	cb10172	BnFLC10	12360782	15001387
GSBRNA2T00135818001	chrA10	14655971	14656684	Blackleg (Raman et al. 2012)	A10	cb10172	BnFLC10	12360782	15001387
GSBRNA2T00107676001	chrC01	7448686	7454334	Blackleg (Kaur et al. 2009)	C01	BRMS-056	Na12-C06	6066490	13550016
GSBRNA2T00107670001	chrC01	7471242	7482082	Blackleg (Kaur et al. 2009)	C01	BRMS-056	Na12-C06	6066490	13550016
GSBRNA2T00089167001	chrC01	30260366	30264987	Blackleg (Raman et al. 2012)	C01	cb10034	brms287	28511046	30496906
GSBRNA2T00114845001	chrC02	3985504	3989767	Blackleg (Kumar et al. 2018)	C02	Bn-C2-p3732261	Bn-C2-p8718989	3274964	6422017
GSBRNA2T00114816001	chrC02	4145454	4150528	Blackleg (Kumar et al. 2018)	C02	Bn-C2-p3732261	Bn-C2-p8718989	3274964	6422017
GSBRNA2T00114812001	chrC02	4153641	4157451	Blackleg (Kumar et al. 2018)	C02	Bn-C2-p3732261	Bn-C2-p8718989	3274964	6422017
GSBRNA2T00114807001	chrC02	4173661	4179510	Blackleg (Kumar et al. 2018)	C02	Bn-C2-p3732261	Bn-C2-p8718989	3274964	6422017
GSBRNA2T00114804001	chrC02	4186726	4188958	Blackleg (Kumar et al. 2018)	C02	Bn-C2-p3732261	Bn-C2-p8718989	3274964	6422017
GSBRNA2T00114802001	chrC02	4196276	4197304	Blackleg (Kumar et al. 2018)	C02	Bn-C2-p3732261	Bn-C2-p8718989	3274964	6422017
GSBRNA2T00114763001	chrC02	4326300	4330871	Blackleg (Kumar et al. 2018)	C02	Bn-C2-p3732261	Bn-C2-p8718989	3274964	6422017
GSBRNA2T00114762001	chrC02	4331104	4336970	Blackleg (Kumar et al. 2018)	C02	Bn-C2-p3732261	Bn-C2-p8718989	3274964	6422017
GSBRNA2T00114739001	chrC02	4457156	4458891	Blackleg (Kumar et al. 2018)	C02	Bn-C2-p3732261	Bn-C2-p8718989	3274964	6422017
GSBRNA2T00076848001	chrC02	12060908	12063889	Blackleg (Delourme et al. 2008)	C02	ScN01	CB10026	9837258	16324951
GSBRNA2T00135215001	chrC02	14512167	14514380	Blackleg (Delourme et al. 2008)	C02	ScN01	CB10026	9837258	16324951
GSBRNA2T00052616001	chrC03	7841660	7844239	Blackleg (Kumar et al. 2018)	C03	scaffoldv4_229_276730	scaffoldv4_32_133480	6332850	9146183
GSBRNA2T00085228001	chrC03	29615131	29620443	Blackleg (Kumar et al. 2018)	C03	-	-	23339613	30313720
GSBRNA2T00085249001	chrC03	29705502	29709120	Blackleg (Kumar et al. 2018)	C03	-	-	23339613	30313720
GSBRNA2T00056878001	chrC04	10277078	10284390	Blackleg (Kumar et al. 2018)	C04	scaffoldv4_232_330155	scaffoldv4_102_744595	9540402	29268673
GSBRNA2T00046352001	chrC04	28489776	28493305	Blackleg (Kumar et al. 2018)	C04	scaffoldv4_232_330155	scaffoldv4_102_744595	9540402	29268673
GSBRNA2T00044617001	chrC05	5162477	5165157	Blackleg (Kumar et al. 2018)	C05	scaffoldv4_309_207659	scaffoldv4_667_254511	4522897	6341896
GSBRNA2T00044614001	chrC05	5175427	5178220	Blackleg (Kumar et al. 2018)	C05	scaffoldv4_309_207659	scaffoldv4_667_254511	4522897	6341896
GSBRNA2T00044609001	chrC05	5190722	5198071	Blackleg (Kumar et al. 2018)	C05	scaffoldv4_309_207659	scaffoldv4_667_254511	4522897	6341896
GSBRNA2T00068223001	chrC05	6842352	6842632	Blackleg (Kumar et al. 2018)	C05	scaffoldv4_3791_818	scaffoldv4_53_285396	6341548	15005541
GSBRNA2T00068224001	chrC05	6847953	6848496	Blackleg (Kumar et al. 2018)	C05	scaffoldv4_3791_818	scaffoldv4_53_285396	6341548	15005541
GSBRNA2T00054217001	chrC05	7046169	7048034	Blackleg (Kumar et al. 2018)	C05	scaffoldv4_3791_818	scaffoldv4_53_285396	6341548	15005541
GSBRNA2T00074984001	chrC06	3993010	3994401	Blackleg (Kumar et al. 2018)	C06	scaffoldv4_69_472108	scaffoldv4_69_1666812	3320236	4232711
GSBRNA2T00074980001	chrC06	4022972	4025884	Blackleg (Kumar et al. 2018)	C06	scaffoldv4_69_472108	scaffoldv4_69_1666812	3320236	4232711
GSBRNA2T00148078001	chrC06	36685947	36697244	Blackleg (Kumar et al. 2018)	C06	scaffoldv4_69_1131989	scaffoldv4_69_1666812	36365266	36900089
GSBRNA2T00148110001	chrC06	36835640	36839427	Blackleg (Kumar et al. 2018)	C06	scaffoldv4_69_1131989	scaffoldv4_69_1666812	36365266	36900089
GSBRNA2T00109987001	chrC07	20388056	20392340	Blackleg (Kumar et al. 2018)	C07	scaffoldv4_434_350089	scaffoldv4_495_349209	18399781	21287354
GSBRNA2T00128621001	chrC07	25890001	25891326	Blackleg (Kumar et al. 2018)	C07	scaffoldv4_26_212604	scaffoldv4_47_354672	25446250	29338879
GSBRNA2T00157155001	chrC07	39780973	39783710	Blackleg (Kumar et al. 2018)	C07	Bn-C7-p42321718	scaffoldv4_87_241139	39063758	40218894
GSBRNA2T00136787001	chrC08	34302884	34306912	Blackleg (Kumar et al. 2018)	C08	Bn-C6-p37358876	Bn-C8-p40682226	32453209	37497147
GSBRNA2T00136785001	chrC08	34307583	34308305	Blackleg (Kumar et al. 2018)	C08	Bn-C6-p37358876	Bn-C8-p40682226	32453209	37497147
GSBRNA2T00136784001	chrC08	34309582	34311255	Blackleg (Kumar et al. 2018)	C08	Bn-C6-p37358876	Bn-C8-p40682226	32453209	37497147
GSBRNA2T00136781001	chrC08	34318546	34320279	Blackleg (Kumar et al. 2018)	C08	Bn-C6-p37358876	Bn-C8-p40682226	32453209	37497147
GSBRNA2T00136779001	chrC08	34321435	34325330	Blackleg (Kumar et al. 2018)	C08	Bn-C6-p37358876	Bn-C8-p40682226	32453209	37497147
GSBRNA2T00090471001	chrC08	35719478	35722045	Blackleg (Kumar et al. 2018)	C08	Bn-C6-p37358876	Bn-C8-p40682226	32453209	37497147
GSBRNA2T00090470001	chrC08	35731535	35733181	Blackleg (Kumar et al. 2018)	C08	Bn-C6-p37358876	Bn-C8-p40682226	32453209	37497147
GSBRNA2T00090375001	chrC08	36027732	36030389	Blackleg (Kumar et al. 2018)	C08	Bn-C6-p37358876	Bn-C8-p40682226	32453209	37497147
GSBRNA2T00090373001	chrC08	36032683	36035355	Blackleg (Kumar et al. 2018)	C08	Bn-C6-p37358876	Bn-C8-p40682226	32453209	37497147
GSBRNA2T00090365001	chrC08	36061814	36063380	Blackleg (Kumar et al. 2018)	C08	Bn-C6-p37358876	Bn-C8-p40682226	32453209	37497147
GSBRNA2T00090364001	chrC08	36063503	36069278	Blackleg (Kumar et al. 2018)	C08	Bn-C6-p37358876	Bn-C8-p40682226	32453209	37497147
GSBRNA2T00057061001	chrC08	36208702	36211524	Blackleg (Kumar et al. 2018)	C08	Bn-C6-p37358876	Bn-C8-p40682226	32453209	37497147
GSBRNA2T00032628001	chrC09	42032023	42033739	Blackleg (Kumar et al. 2018)	C09	scaffoldv4_1929_22787	scaffoldv4_282_445311	41092265	42988731
GSBRNA2T00032632001	chrC09	42045214	42047792	Blackleg (Kumar et al. 2018)	C09	scaffoldv4_1929_22787	scaffoldv4_282_445311	41092265	42988731
GSBRNA2T00032691001	chrC09	42372892	42379942	Blackleg (Kumar et al. 2018)	C09	scaffoldv4_1929_22787	scaffoldv4_282_445311	41092265	42988731
GSBRNA2T00094765001	chrC09	42562268	42567591	Blackleg (Kumar et al. 2018)	C09	scaffoldv4_1929_22787	scaffoldv4_282_445311	41092265	42988731
GSBRNA2T00142069001	chrA03	6685376	6689075	Clubroot (Nagaoka et al. 2010)	A03	CAM2	BRAS011	3738948	14241789
GSBRNA2T00151522001	chrA03	12051499	12054303	Clubroot (Nagaoka et al. 2010)	A03	CAM2	BRAS011	3738948	14241789
GSBRNA2T00151568001	chrA03	12234712	12240552	Clubroot (Nagaoka et al. 2010)	A03	CAM2	BRAS011	3738948	14241789
GSBRNA2T00111840001	chrA03	14408258	14412938	Clubroot (Sakamoto et al. 2008)	A03	BRMS158	OPC11-2S	14279803	15793705
GSBRNA2T00140188001	chrC03	2269152	2271016	Clubroot (Nagaoka et al. 2010)	C03	BRMS330	BRMS-008	1923827	3354434
GSBRNA2T00140277001	chrC03	2592592	2596564	Clubroot (Nagaoka et al. 2010)	C03	BRMS330	BRMS-008	1923827	3354434
GSBRNA2T00106083001	chrC05	37682931	37687317	Clubroot (Nagaoka et al. 2010)	C05	Na12-C01	pW126	10659736	39452265
GSBRNA2T00106082001	chrC05	37687420	37692078	Clubroot (Nagaoka et al. 2010)	C05	Na12-C01	pW126	10659736	39452265
GSBRNA2T00111050001	chrC05	39337230	39338856	Clubroot (Nagaoka et al. 2010)	C05	Na12-C01	pW126	10659736	39452265
GSBRNA2T00031312001	chrC07	36968828	36971642	Clubroot (Nagaoka et al. 2010)	C07	KBrS003O10N1	GMS616	36671638	39608437
GSBRNA2T00112649001	chrC07	38180482	38185847	Clubroot (Nagaoka et al. 2010)	C07	KBrS003O10N1	GMS616	36671638	39608437
GSBRNA2T00112650001	chrC07	38186096	38190182	Clubroot (Nagaoka et al. 2010)	C07	KBrS003O10N1	GMS616	36671638	39608437
GSBRNA2T00112652001	chrC07	38202207	38203820	Clubroot (Nagaoka et al. 2010)	C07	KBrS003O10N1	GMS616	36671638	39608437
GSBRNA2T00112653001	chrC07	38206276	38212406	Clubroot (Nagaoka et al. 2010)	C07	KBrS003O10N1	GMS616	36671638	39608437
GSBRNA2T00112656001	chrC07	38219194	38223540	Clubroot (Nagaoka et al. 2010)	C07	KBrS003O10N1	GMS616	36671638	39608437
GSBRNA2T00112657001	chrC07	38247767	38252929	Clubroot (Nagaoka et al. 2010)	C07	KBrS003O10N1	GMS616	36671638	39608437
GSBRNA2T00156964001	chrC07	38863629	38869983	Clubroot (Nagaoka et al. 2010)	C07	KBrS003O10N1	GMS616	36671638	39608437
GSBRNA2T00156967001	chrC07	38879413	38883622	Clubroot (Nagaoka et al. 2010)	C07	KBrS003O10N1	GMS616	36671638	39608437
GSBRNA2T00078155001	chrA06	21387357	21389192	Sclerotinia Stem Rot (Jian et al. 2013)	A06	BnEMS60	BEN278	20965595	35732206
GSBRNA2T00054722001	chrA06	23604413	23611574	Sclerotinia Stem Rot (Jian et al. 2013)	A06	BnEMS60	BEN278	20965595	35732206
GSBRNA2T00027310001	chrA08	12387495	12391501	Sclerotinia Stem Rot (Jian et al. 2013)	A08	BEN43	BGR93	8337915	18390012
GSBRNA2T00027249001	chrA08	12664344	12671696	Sclerotinia Stem Rot (Jian et al. 2013)	A08	BEN43	BGR93	8337915	18390012
GSBRNA2T00027244001	chrA08	12693358	12700279	Sclerotinia Stem Rot (Jian et al. 2013)	A08	BEN43	BGR93	8337915	18390012
GSBRNA2T00079465001	chrA08	12909174	12918964	Sclerotinia Stem Rot (Jian et al. 2013)	A08	BEN43	BGR93	8337915	18390012
GSBRNA2T00102985001	chrA08	16543547	16547586	Sclerotinia Stem Rot (Jian et al. 2013)	A08	BEN43	BGR93	8337915	18390012
GSBRNA2T00015202001	chrA08	17259187	17261926	Sclerotinia Stem Rot (Jian et al. 2013)	A08	BEN43	BGR93	8337915	18390012
GSBRNA2T00047167001	chrA08	17876080	17878691	Sclerotinia Stem Rot (Jian et al. 2013)	A08	BEN43	BGR93	8337915	18390012
GSBRNA2T00047169001	chrA08	17882304	17884284	Sclerotinia Stem Rot (Jian et al. 2013)	A08	BEN43	BGR93	8337915	18390012
GSBRNA2T00047171001	chrA08	17886725	17887400	Sclerotinia Stem Rot (Jian et al. 2013)	A08	BEN43	BGR93	8337915	18390012
GSBRNA2T00047172001	chrA08	17887487	17889322	Sclerotinia Stem Rot (Jian et al. 2013)	A08	BEN43	BGR93	8337915	18390012
GSBRNA2T00125781001	chrC01	19906162	19907072	Sclerotinia Stem Rot (Mei et al. 2013)	C01	SWUC59	Na12-C08	12756747	21935046
GSBRNA2T00125783001	chrC01	19909261	19914308	Sclerotinia Stem Rot (Mei et al. 2013)	C01	SWUC59	Na12-C08	12756747	21935046
GSBRNA2T00120663001	chrC02	41630593	41635945	Sclerotinia Stem Rot (Wu et al. 2013)	C02	BGO153	CB10022	38711932	45405924
GSBRNA2T00137766001	chrC07	3615197	3621401	Sclerotinia Stem Rot (Mei et al. 2013)	C07	FITO398	BoGMS0545	2853509	917942
Note: the QTL of Blackleg, Clubroot and Sclerotinia Stem Rot were highlighted by blue, yellow and green background
